# Supplementary material for: The influence of traceability label trust on consumers’ traceability pork purchasing behavior: Based on the moderating effect of food safety identification
Source: PLoS One. 2024 Jun 28;19(6):e0306041. doi: 10.1371/journal.pone.0306041 (PMC11213355; doi:10.1371/journal.pone.0306041)
Supplement: S1 File — (XLSX) [file pone.0306041.s001.xlsx]

## Sheet: Sheet1
code	id	area	year	y: Whether the respondent has purchased pork with information traceability label: Purchased = 1, never purchased = 0	x1:Do you believe that "the quality and safety of agricultural products with traceability code is more secure than those without"? ①Strongly believe=5 ②Quite believe=4 ③Generally believe=3 ④Don't believe=2 ⑤Don't believe=1	z1:What is the proportion of pork consumption in your household's livestock and poultry meat consumption at this stage? ① Below 10% = 1 ② 10-29% = 2 ③ 30-49% = 3 ④ 50-69% = 4 ⑤ 70% and above = 5	z2:What is the average amount of pork your household purchases per month? ①0-4 catty ②5-8 catty ③9-12 catty ④13-16 catty ⑤17-20 catty ⑥20 catty or above	z3:What price of pork (in pounds) does your household primarily purchase at this time?	z301:(Under ￥20 = 1)	z302：(Above ￥30 = 1)	z4:What are the main establishments where you purchase pork?	z401:(Supermarket=1)	z402: (Specialized stores, convenience stores, mini-markets = 1)	z403: (Farmers' markets = 1)	z404: (Online=1)	m2:Are you currently confident about the quality and safety of the pork you buy? ① Very confident = 5 ② Comparatively confident = 4 ③ Generally confident = 3 ④ Not too confident = 2 ⑤ Not confident = 1	m1: Are you concerned about the quality and safety of pork when you buy pork? ①Very concerned=5 ②Quite concerned=4 ③Generally concerned=3 ④Not too concerned=2 ⑤Very unconcerned=1	X3: Where do you think pork quality and safety problems are most likely to arise in the hog industry chain?	x301:(Pig farming = 1)	x302: (Pig circulation=1 )	x303:(Pig slaughtering and processing=1)	x304: (Pork circulation=1 )	x305: (Pork Wholesale=1 )	x306:(Pork retailing=1)	X4: What is your primary basis for determining the quality and safety of pork?	x401:（Brand=1）	x402:（Certification labels=1）	x403:（Traceability labels=1）	x404:（Quarantine seal=1）	x405:（Appearance & Odor=1）	30．（1）gender： ①Male ②Female	30．（2）age：	31．（1）register： ①Local ②Non-local	32．Education: ①Junior high school and below ②Secondary/High school ③College ④Bachelor's degree ⑤Graduate and above	34.（2）Children (under 15 years of age) in the family (always living together): persons	34.（3）Elderly persons (aged 60 years and above, referred to as elders) in the household (living together permanently): persons	Annual household income (after taxes) in the previous year: less than ￥100,000 = 1, ￥100,000 - ￥490,000 = 2, more than ￥500,000 = 3	less than ￥100,000=0	￥100,000 - ￥490,000=1	more than ￥500,000=1
1131	1	Fengxian	2017	0	2	2	1		1	0		1	0	0	0	2	1		1	0	0	0	0	0		0	0	0	0	1	0	58	1	1	0	0	1	0	0	0
1132	2	Fengxian	2017	0	1	3	1		1	0		0	0	1	0	1	2		0	0	1	0	0	0		1	0	0	0	0	0	50	1	1	0	0	1	0	0	0
1141	11	Fengxian	2017	0	3	2	1		1	0		1	0	1	0	3	2		0	0	0	1	0	0		0	0	0	1	1	1	32	1	4	1	1	1	0	0	0
1155	25	Pudong	2017	0	2	5	2		1	0		0	0	1	0	4	4		1	0	0	0	0	0		0	0	0	0	1	0	36	1	2	0	0	1	0	0	0
1157	27	Pudong	2017	0	4	4	2		0	1		0	0	1	0	3	4		0	0	0	1	0	0		0	0	0	0	1	0	21	1	3	0	1	1	0	0	0
1163	33	Fengxian	2017	0	1	2	1		1	0		1	0	0	0	4	4		0	1	0	0	0	0		0	1	0	0	0	0	28	1	3	1	0	1	0	0	0
1164	34	Minhang	2017	0	1	3	1		0	1		1	0	0	0	5	5		0	0	0	0	1	0		0	0	0	0	1	1	34	0	4	0	0	3	0	0	1
1167	37	Minhang	2017	0	4	3	1		1	0		0	0	1	0	4	4		0	0	1	0	0	0		0	0	0	0	0	1	29	0	4	1	0	2	0	1	0
1169	39	Minhang	2017	0	5	3	1		0	0		1	0	1	0	2	4		1	0	1	0	0	0		0	0	0	0	1	1	28	0	4	0	0	2	0	1	0
1170	40	Minhang	2017	0	2	5	5		1	0		1	0	1	0	1	5		0	0	1	0	0	0		0	0	0	0	1	0	34	0	1	0	0	2	0	1	0
1172	42	Minhang	2017	0	3	5	5		0	0		1	0	0	0	4	4		0	0	0	1	1	0		0	0	0	0	1	0	29	0	3	1	0	2	0	1	0
1174	44	Minhang	2017	0	3	5	1		1	0		1	0	1	0	3	3		1	0	0	0	0	0		1	0	0	0	0	0	31	0	1	0	1	1	0	0	0
1180	50	Minhang	2017	0	3	4	2		1	0		1	0	1	0	3	4		0	0	1	0	0	0		1	1	1	1	1	1	35	0	4	1	0	2	0	1	0
1187	57	Yangpu	2017	0	4	3	1		1	0		0	1	1	0	3	4		0	0	0	1	0	0		0	0	0	0	1	1	27	0	5	0	0	1	0	0	0
1195	65	Yangpu	2017	0	3	4	1		1	0		1	0	0	0	4	5		0	0	1	1	0	0		0	0	0	0	1	0	26	0	1	1	0	2	0	1	0
1199	69	Yangpu	2017	0	5	2	2		1	0		0	1	0	0	2	5		1	0	0	1	0	0		1	0	1	0	1	0	40	1	2	0	0	3	0	0	1
1204	74	Minhang	2017	0	2	3	1		1	0		0	0	1	0	5	2		0	0	1	1	0	0		0	0	0	0	0	1	24	0	4	1	0	2	0	1	0
1207	77	Minhang	2017	0	4	3	1		1	0		1	0	1	0	3	5		1	0	0	0	0	0		1	0	0	1	0	1	33	1	5	1	0	2	0	1	0
1212	82	Xuhui	2017	0	3	3	1		1	0		1	0	1	0	3	3		0	0	1	0	0	0		1	0	1	0	0	1	28	0	4	1	0	3	0	0	1
1218	88	Minhang	2017	0	3	2	1		1	0		1	0	1	0	3	3		1	0	0	0	0	0		0	0	0	0	0	0	38	0	4	1	0	2	0	1	0
1222	92	Baoshan	2017	0	4	2	1		1	0		1	0	0	0	4	5		0	0	0	0	1	0		0	0	0	0	0	1	47	1	3	0	0	2	0	1	0
1223	93	Baoshan	2017	0	4	4	2		1	0		1	1	0	0	4	5		0	0	0	1	0	0		1	0	0	0	1	1	26	0	4	0	0	1	0	0	0
1226	96	Baoshan	2017	0	5	1	4		1	0		1	0	1	0	3	2		1	0	0	0	0	0		1	0	0	0	0	1	36	0	3	1	1	3	0	0	1
1231	101	Baoshan	2017	0	3	1	1		1	0		0	0	1	0	3	3		0	0	1	0	0	0		0	0	0	0	1	1	21	0	2	0	0	2	0	1	0
1237	107	Jing'an	2017	0	3	4	1		0	1		0	1	0	0	3	5		0	0	1	0	0	0		0	0	0	0	1	1	32	0	3	0	0	2	0	1	0
1267	137	Songjiang	2017	0	4	2	1		0	0		1	0	0	0	3	3		1	0	1	0	0	0		0	0	0	0	0	0	30	0	1	1	0	2	0	1	0
1272	142	Putuo	2017	0	3	1	1		1	0		1	0	0	0	2	3		1	0	0	0	0	0		1	1	1	1	0	0	29	0	3	0	0	2	0	1	0
1273	143	Putuo	2017	0	4	2	1		0	0		0	1	1	0	3	4		1	0	0	0	0	0		1	0	0	0	1	1	45	1	4	0	1	2	0	1	0
1275	145	Putuo	2017	0	3	2	1		1	0		1	0	0	0	3	2		1	0	0	0	0	0		0	0	0	0	0	0	26	0	2	1	0	2	0	1	0
1277	147	Putuo	2017	0	2	1	1		1	0		1	0	0	0	4	4		1	0	0	0	0	0		0	0	0	0	1	0	37	1	4	1	0	2	0	1	0
1281	151	Putuo	2017	0	3	3	1		1	0		0	0	1	0	3	3		0	0	1	0	0	0		0	0	0	0	1	1	28	0	4	0	0	2	0	1	0
1283	153	Putuo	2017	0	4	2	2		1	0		0	0	1	0	4	4		0	0	1	0	0	0		1	0	0	0	0	0	35	1	5	1	1	2	0	1	0
1285	155	Putuo	2017	0	3	5	5		0	0		1	0	1	0	2	5		1	0	0	0	0	0		1	0	0	1	1	0	20	0	1	1	1	2	0	1	0
1288	158	Putuo	2017	0	1	3	2		0	0		0	1	0	0	4	5		0	0	0	0	0	1		1	0	0	0	0	1	29	1	4	0	0	2	0	1	0
1290	160	Jiading	2017	0	3	2	2		1	0		1	0	1	0	4	4		1	0	0	0	0	0		1	1	1	1	0	1	42	0	3	0	0	2	0	1	0
1293	163	Jiading	2017	0	4	2	2		1	0		1	1	0	0	4	4		1	0	0	0	0	0		1	1	0	0	0	1	32	1	3	1	0	2	0	1	0
1297	167	Jiading	2017	0	5	3	3		1	0		0	1	0	0	3	3		1	0	0	0	0	0		0	0	0	1	1	0	27	0	2	1	0	2	0	1	0
1298	168	Jiading	2017	0	4	5	2		0	0		0	0	1	0	1	2		1	0	0	0	0	0		0	0	0	0	1	1	31	0	4	1	0	2	0	1	0
1301	171	Pudong	2017	0	3	2	1		1	0		1	1	0	0	4	3		1	0	0	0	0	0		1	1	0	1	1	0	29	0	4	0	0	1	0	0	0
1303	173	Pudong	2017	0	4	4	2		1	0		1	0	0	0	4	4		0	1	0	0	0	0		0	1	1	1	0	1	33	0	4	0	1	2	0	1	0
1310	180	Pudong	2017	0	4	2	1		0	1		1	0	0	0	3	5		0	0	0	0	1	0		1	0	0	1	1	1	66	0	2	0	0	3	0	0	1
1313	183	Pudong	2017	0	4	3	4		1	0		1	1	1	0	2	3		0	0	0	0	1	0		0	0	0	0	1	0	35	0	2	0	0	2	0	1	0
1316	186	Jing'an	2017	0	4	4	1		1	0		1	0	0	0	4	3		0	0	0	1	0	0		0	0	0	0	0	0	32	0	4	0	0	2	0	1	0
1321	191	Baoshan	2017	0	5	2	1		0	1		1	0	0	0	4	5		0	0	1	0	0	0		1	0	0	0	1	1	46	1	2	0	0	1	0	0	0
1323	193	Baoshan	2017	0	4	2	1		1	0		0	0	1	0	3	5		1	0	0	0	0	0		1	0	0	0	0	1	37	0	2	0	1	3	0	0	1
1325	195	Baoshan	2017	0	5	3	2		1	0		1	0	0	0	4	5		1	0	0	0	0	0		0	0	0	1	0	1	29	0	5	0	0	1	0	0	0
1339	209	Hongkou	2017	0	4	5	2		1	0		1	0	1	0	4	5		1	0	0	0	0	0		0	0	0	0	1	0	48	1	2	0	0	2	0	1	0
1355	225	Pudong	2017	0	3	1	1		1	0		1	1	0	0	3	3		0	0	1	0	0	0		0	1	0	1	0	0	38	0	1	1	1	1	0	0	0
1356	226	Pudong	2017	0	5	4	1		1	0		1	0	1	0	3	4		0	0	0	1	0	0		1	0	0	0	1	1	36	1	4	1	0	2	0	1	0
1368	238	Pudong	2017	0	4	5	1		1	0		1	0	0	0	4	3		0	0	0	0	0	1		0	0	0	0	0	0	43	1	2	0	1	1	0	0	0
1371	241	Pudong	2017	0	4	5	3		1	0		1	0	1	0	4	2		0	0	1	0	0	0		1	0	1	0	0	1	25	1	4	0	0	2	0	1	0
1372	242	Fengxian	2017	0	4	5	3		1	0		1	0	1	0	2	4		1	0	0	0	0	0		0	0	0	0	1	0	28	0	3	1	0	2	0	1	0
1381	251	Minhang	2017	0	2	2	2		1	0		1	1	0	0	5	5		1	0	0	0	0	0		1	0	0	0	1	1	23	0	1	0	0	2	0	1	0
1392	262	Minhang	2017	0	3	2	1		1	0		1	0	0	0	4	5		1	0	0	0	0	0		0	0	0	0	1	1	48	1	3	0	0	2	0	1	0
1396	266	Yangpu	2017	0	4	3	1		1	0		0	1	0	0	3	3		0	0	0	0	1	0		1	0	0	0	0	0	58	1	2	0	0	1	0	0	0
1403	273	Yangpu	2017	0	4	5	1		0	0		1	0	1	0	5	5		1	0	0	0	0	0		0	0	0	1	1	0	70	1	1	0	0	1	0	0	0
1406	276	Yangpu	2017	0	4	4	3		1	0		1	0	0	0	4	4		0	0	0	1	0	0		0	0	0	0	0	0	36	1	4	0	0	2	0	1	0
1413	283	Minhang	2017	0	4	2	2		1	0		1	0	0	0	3	3		0	0	0	1	0	0		0	0	0	0	0	1	32	0	4	1	0	2	0	1	0
1415	285	Minhang	2017	0	4	3	1		1	0		1	0	0	0	4	5		0	0	1	0	0	0		1	1	0	0	0	1	34	1	3	1	1	1	0	0	0
1416	286	Minhang	2017	0	4	3	1		1	0		1	0	1	0	4	5		0	0	0	1	0	0		0	1	0	1	1	0	26	1	4	0	0	2	0	1	0
1424	294	Minhang	2017	0	3	3	1		1	0		1	0	1	0	4	4		0	0	1	0	0	1		1	0	0	0	0	1	38	1	4	1	0	2	0	1	0
1443	313	Pudong	2017	0	3	1	1		1	0		1	0	0	0	3	5		0	0	0	1	0	0		1	0	0	0	0	0	22	0	4	0	0	2	0	1	0
1445	315	Pudong	2017	0	2	2	1		0	0		1	1	0	0	4	5		0	0	0	0	0	1		1	1	0	0	0	1	38	0	4	1	1	2	0	1	0
1451	321	Pudong	2017	0	4	2	1		1	0		1	1	1	0	4	3		1	0	0	0	0	0		0	1	1	1	1	1	30	0	4	1	0	2	0	1	0
1455	325	Pudong	2017	0	4	3	4		1	0		0	0	1	0	4	5		1	0	0	0	0	0		0	1	0	1	1	0	28	1	3	0	1	2	0	1	0
1460	330	Pudong	2017	0	2	3	1		1	0		0	1	0	0	2	4		1	0	0	0	0	0		1	0	0	0	0	0	48	1	1	0	0	1	0	0	0
1461	331	Pudong	2017	0	4	5	1		1	0		0	1	0	0	5	5		1	0	0	0	0	0		1	0	0	0	0	0	73	1	4	0	1	2	0	1	0
1466	336	Pudong	2017	0	4	3	1		1	0		1	0	1	0	4	4		1	0	0	0	0	0		1	0	1	0	0	1	35	1	4	1	1	2	0	1	0
1468	338	Minhang	2017	0	5	3	5		0	0		1	1	0	0	4	5		0	0	1	0	0	0		1	1	0	1	1	0	35	1	5	0	0	2	0	1	0
1469	339	Minhang	2017	0	4	3	1		1	0		0	0	1	0	4	4		0	1	0	0	0	0		0	0	0	0	1	0	26	0	3	1	0	2	0	1	0
1472	342	Minhang	2017	0	5	3	3		1	0		0	1	1	0	3	4		1	0	0	0	0	1		0	0	0	1	1	0	34	1	4	0	1	3	0	0	1
1477	347	Xuhui	2017	0	4	3	1		0	0		0	1	0	0	4	5		1	0	0	0	0	0		1	0	0	0	0	0	53	0	3	1	0	2	0	1	0
1485	355	Huangpu	2017	0	5	5	2		1	0		1	1	1	0	4	3		0	0	0	0	0	1		0	0	0	0	1	0	59	1	2	0	0	1	0	0	0
1488	358	Huangpu	2017	0	5	2	3		1	0		1	0	0	0	4	4		0	0	1	0	0	0		0	1	0	0	0	1	30	1	3	0	1	1	0	0	0
1489	359	Jing'an	2017	0	3	4	5		1	0		1	0	0	0	5	5		1	0	0	0	0	0		0	0	0	1	1	0	47	0	2	0	0	1	0	0	0
1491	361	Jing'an	2017	0	3	3	3		1	0		1	0	0	0	2	5		0	0	1	0	0	0		0	0	0	1	0	1	18	0	1	0	0	3	0	0	1
1501	371	Songjiang	2017	0	4	4	2		0	0		1	0	0	0	4	5		1	0	0	0	0	0		0	0	0	1	1	0	61	0	1	1	0	2	0	1	0
1505	375	Songjiang	2017	0	3	5	5		1	0		1	0	0	0	5	3		0	0	0	0	0	1		1	0	0	0	1	0	54	0	1	1	0	2	0	1	0
1508	378	Songjiang	2017	0	3	2	1		0	0		1	0	0	0	4	4		0	0	1	0	0	0		0	1	0	1	0	1	30	0	5	0	0	3	0	0	1
1509	379	Jing'an	2017	0	4	3	2		1	0		1	0	0	0	4	4		1	0	0	0	0	0		1	0	0	0	0	0	40	1	3	0	0	2	0	1	0
1511	381	Pudong	2017	0	3	4	2		1	0		0	1	0	0	4	4		0	1	0	0	0	0		0	0	0	0	1	0	26	0	1	1	1	2	0	1	0
1512	382	Pudong	2017	0	5	3	1		0	0		1	0	0	0	2	2		1	0	0	0	0	0		0	0	0	0	0	1	34	1	4	1	0	2	0	1	0
1514	384	Pudong	2017	0	5	2	3		0	0		1	1	0	0	4	4		0	1	0	0	0	0		1	1	0	0	0	0	36	1	5	1	0	1	0	0	0
1515	385	Pudong	2017	0	4	3	2		0	0		0	0	1	0	2	5		1	0	0	0	0	0		0	0	0	0	1	1	40	0	2	1	0	3	0	0	1
1516	386	Pudong	2017	0	3	3	4		1	0		1	0	1	0	4	2		0	1	0	0	0	0		0	0	0	0	1	0	35	1	4	1	1	1	0	0	0
1517	387	Pudong	2017	0	2	1	3		1	0		0	0	1	0	2	3		1	0	0	0	0	0		0	1	0	0	0	1	24	0	1	0	0	2	0	1	0
1518	388	Pudong	2017	0	5	3	1		1	0		1	1	0	0	5	4		1	0	0	0	0	0		1	1	0	0	0	0	27	1	3	0	0	2	0	1	0
1519	389	Pudong	2017	0	4	4	2		0	1		1	0	1	0	5	5		1	0	0	0	0	0		0	0	0	0	1	0	67	0	1	1	0	2	0	1	0
1532	402	Baoshan	2017	0	3	3	2		0	0		1	0	0	0	2	5		1	0	0	0	0	0		1	0	0	0	1	0	70	1	1	0	0	1	0	0	0
1541	411	Hongkou	2017	0	4	2	1		1	0		1	1	1	0	4	5		1	0	0	0	0	0		1	0	0	0	0	0	27	1	3	0	0	2	0	1	0
1551	421	Pudong	2017	0	4	5	1		1	0		1	0	1	0	4	3		1	0	0	0	0	0		0	0	0	1	1	0	30	1	4	1	0	1	0	0	0
1552	422	Pudong	2017	0	4	3	2		1	0		1	0	1	0	3	3		1	0	0	0	0	0		1	0	1	0	0	1	40	1	3	0	0	1	0	0	0
1562	432	Minhang	2017	0	5	2	2		1	0		1	0	0	0	1	5		1	0	0	1	1	0		0	0	0	1	1	0	33	1	4	1	0	1	0	0	0
1563	433	Minhang	2017	0	4	3	1		0	0		0	1	1	0	3	4		0	1	0	0	0	0		1	0	0	0	1	0	38	1	4	1	0	2	0	1	0
1564	434	Minhang	2017	0	3	2	1		1	0		0	0	1	0	3	2		0	1	0	0	0	0		1	0	1	0	0	1	23	0	3	0	0	1	0	0	0
1566	436	Minhang	2017	0	4	3	2		1	0		0	0	1	0	4	4		1	0	0	0	0	0		0	0	0	0	0	0	32	1	4	1	0	2	0	1	0
1567	437	Xuhui	2017	0	5	5	5		0	0		1	1	0	0	5	5		0	0	1	0	1	0		1	0	1	1	1	0	55	1	2	0	0	2	0	1	0
1571	441	Xuhui	2017	0	4	2	2		0	0		1	0	0	0	4	5		1	0	0	1	0	0		1	1	1	0	0	0	40	0	4	0	0	2	0	1	0
1578	448	Baoshan	2017	0	4	5	1		1	0		1	0	1	0	2	2		1	0	0	0	0	0		0	0	0	0	0	0	19	0	3	0	0	2	0	1	0
1588	458	Songjiang	2017	0	5	3	1		1	0		1	0	0	0	4	4		1	0	0	0	0	0		0	0	0	0	1	1	67	0	1	0	0	1	0	0	0
1590	460	Songjiang	2017	0	3	4	2		0	0		1	1	0	0	3	5		0	0	1	0	0	0		0	0	0	0	0	0	30	0	2	0	0	3	0	0	1
1594	464	Songjiang	2017	0	3	2	1		0	1		1	0	0	0	4	5		1	0	0	0	0	0		0	0	0	0	1	1	70	1	5	0	1	3	0	0	1
1595	465	Songjiang	2017	0	3	1	1		0	0		1	0	0	0	1	5		1	0	1	0	0	0		0	0	0	0	0	1	48	0	3	1	0	3	0	0	1
1596	466	Songjiang	2017	0	3	2	2		1	0		1	0	1	0	3	4		0	0	1	0	0	0		1	0	0	1	0	1	35	0	4	1	0	2	0	1	0
1597	467	Songjiang	2017	0	4	1	1		1	1		1	0	1	0	4	4		0	0	0	1	0	1		0	0	1	0	1	0	31	0	4	0	0	2	0	1	0
1599	469	Songjiang	2017	0	5	4	3		1	0		1	0	0	0	4	4		1	0	0	0	0	0		0	0	0	0	1	1	44	0	1	0	0	1	0	0	0
1601	471	Songjiang	2017	0	4	4	2		1	0		0	0	1	0	4	4		1	0	0	0	0	0		0	0	0	0	1	0	65	0	1	1	0	3	0	0	1
1604	474	Putuo	2017	0	4	4	1		0	0		0	0	1	0	4	4		1	0	0	0	0	0		0	0	0	1	0	0	55	1	2	0	0	2	0	1	0
1606	476	Putuo	2017	0	4	4	1		1	0		1	0	0	0	4	2		0	0	0	1	0	0		0	0	0	1	0	0	30	0	1	0	0	1	0	0	0
1608	478	Putuo	2017	0	3	4	4		1	0		0	0	1	0	5	4		1	0	0	0	0	0		0	0	0	1	1	0	54	1	1	0	0	2	0	1	0
1610	480	Putuo	2017	0	3	2	1		1	0		0	0	1	0	3	3		1	0	0	0	0	0		0	0	0	0	1	1	60	1	1	0	0	1	0	0	0
1616	486	Putuo	2017	0	1	3	3		0	0		1	0	1	0	3	5		0	0	0	1	0	0		1	0	0	0	1	1	38	0	3	1	0	2	0	1	0
1618	488	Putuo	2017	0	4	2	1		1	0		1	1	0	0	4	4		0	1	0	0	0	0		0	0	0	0	1	1	53	1	2	0	1	2	0	1	0
1620	490	Jiading	2017	0	4	2	1		0	0		0	1	0	0	5	4		1	0	0	0	0	0		1	0	0	0	0	0	55	1	1	0	1	2	0	1	0
1626	496	Jiading	2017	0	3	2	1		1	0		1	0	0	0	3	3		1	0	0	0	0	0		0	0	1	0	0	1	31	0	2	0	0	3	0	0	1
1630	500	Jiading	2017	0	5	5	3		0	0		1	0	1	0	2	5		1	0	0	0	1	0		1	0	0	1	1	0	60	0	4	0	0	2	0	1	0
1631	501	Jiading	2017	0	4	2	1		0	0		0	0	1	0	3	3		0	0	0	0	0	1		0	0	0	0	1	0	30	0	1	0	0	1	0	0	0
1632	502	Jiading	2017	0	5	1	1		1	0		1	0	0	0	5	4		1	0	0	0	0	0		1	0	0	1	1	0	50	1	1	0	0	1	0	0	0
1633	503	Jiading	2017	0	4	1	1		1	0		1	0	0	0	4	4		0	0	0	0	1	0		0	0	0	0	1	0	31	0	2	1	0	2	0	1	0
1636	506	Changning	2017	0	4	4	1		1	0		0	1	1	0	3	3		0	0	0	0	0	1		1	0	0	0	0	0	45	1	1	1	0	1	0	0	0
1638	508	Changning	2017	0	5	4	3		1	0		1	0	1	0	4	4		0	1	0	0	0	0		0	0	0	1	1	0	50	1	1	0	0	2	0	1	0
1642	512	Changning	2017	0	4	3	1		1	0		1	0	0	0	4	4		0	0	1	0	0	0		0	0	0	1	0	1	70	1	4	1	0	2	0	1	0
1644	514	Changning	2017	0	4	5	3		1	0		0	0	1	0	2	4		1	0	0	0	0	0		0	0	0	0	1	0	45	0	3	0	0	2	0	1	0
1645	515	Changning	2017	0	4	3	3		1	0		1	1	1	0	3	4		1	0	0	1	0	0		0	0	0	1	1	0	60	1	3	1	0	3	0	0	1
1651	521	Changning	2017	0	5	3	1		1	0		0	1	0	0	3	5		0	0	0	1	0	0		1	0	0	0	0	1	53	1	1	0	0	1	0	0	0
1652	522	Changning	2017	0	4	4	4		0	0		0	1	0	0	2	3		0	0	1	0	0	0		1	1	0	0	0	1	60	1	2	0	0	2	0	1	0
1658	528	Pudong	2017	0	4	2	1		1	0		1	1	0	0	3	4		1	0	0	0	0	0		1	0	0	0	1	1	33	0	3	1	0	2	0	1	0
1659	529	Pudong	2017	0	4	5	5		1	0		0	0	1	0	4	4		0	0	1	0	0	0		1	0	0	0	0	1	25	0	4	0	0	2	0	1	0
1664	534	Pudong	2017	0	5	2	1		1	0		1	1	1	0	5	5		1	0	0	0	0	0		0	0	0	1	0	0	28	1	4	1	1	3	0	0	1
1665	535	Pudong	2017	0	3	4	2		1	0		0	1	0	0	3	3		0	0	1	0	0	0		0	1	0	0	0	1	35	1	4	0	0	2	0	1	0
1666	536	Pudong	2017	0	3	3	3		1	0		0	0	1	0	2	5		0	0	0	1	0	0		0	1	0	0	0	1	60	1	1	1	0	2	0	1	0
1667	537	Xuhui	2017	0	4	3	4		1	0		1	1	0	0	3	5		1	0	0	0	0	0		1	0	0	0	1	1	50	0	4	0	0	2	0	1	0
1668	538	Xuhui	2017	0	4	5	1		1	0		1	0	1	0	3	3		0	0	0	0	1	0		0	0	0	1	1	0	46	0	1	0	1	1	0	0	0
1674	544	Xuhui	2017	0	2	1	1		1	0		0	0	0	0	3	3		0	0	1	0	0	0		0	0	0	0	1	1	27	0	4	0	0	2	0	1	0
1677	547	Minhang	2017	0	2	1	1		1	0		1	0	1	0	3	3		1	0	0	0	0	0		0	0	0	0	1	1	39	1	4	1	0	2	0	1	0
1679	549	Minhang	2017	0	3	4	1		1	0		0	1	0	0	4	4		0	0	0	0	0	1		0	1	0	0	0	0	25	0	5	0	1	2	0	1	0
1684	554	Jing'an	2017	0	4	2	1		1	0		1	0	0	0	4	2		0	0	1	0	0	0		0	0	0	0	1	1	30	0	3	0	0	2	0	1	0
1687	557	Jing'an	2017	0	4	5	4		1	0		0	0	1	0	4	4		0	0	0	1	0	0		1	0	0	1	1	0	34	1	4	1	0	3	0	0	1
1691	561	Huangpu	2017	0	3	2	1		1	0		1	0	1	0	3	4		1	0	0	0	0	0		0	1	0	0	1	0	24	1	4	0	0	2	0	1	0
1700	570	Jiading	2017	0	4	2	3		1	0		1	0	0	0	2	4		0	0	1	0	0	0		0	0	0	0	0	0	45	0	3	0	1	2	0	1	0
1702	572	Jiading	2017	0	3	4	2		1	0		1	0	1	0	4	5		0	0	0	1	0	0		0	0	0	1	0	1	26	0	2	1	0	1	0	0	0
1703	573	Jiading	2017	0	3	1	1		1	0		1	0	0	0	4	4		1	0	0	0	0	0		0	0	0	0	0	1	40	0	1	0	0	2	0	1	0
1705	575	Jiading	2017	0	3	3	2		1	0		0	1	1	0	4	3		0	0	1	0	0	0		0	1	0	0	1	1	26	0	3	0	0	2	0	1	0
1706	576	Jiading	2017	0	4	3	3		1	0		0	1	0	0	4	5		1	0	0	0	0	0		1	0	0	0	0	1	43	0	1	1	0	1	0	0	0
1707	577	Jiading	2017	0	3	4	2		1	0		0	1	1	0	3	3		0	0	1	0	0	0		0	0	0	0	1	1	31	0	2	1	1	1	0	0	0
1713	583	Pudong	2017	0	4	3	2		0	0		0	0	1	0	3	2		0	0	1	0	0	0		1	0	0	0	0	0	26	0	5	0	0	2	0	1	0
1714	584	Pudong	2017	0	4	4	4		1	0		0	0	1	0	4	3		0	0	0	0	1	0		0	0	0	0	1	0	23	0	4	0	1	2	0	1	0
1137	7	Fengxian	2017	1	5	2	1		0	0		1	0	0	0	3	4		1	0	0	0	0	0		1	0	0	0	0	0	36	1	4	1	0	2	0	1	0
1138	8	Fengxian	2017	1	5	5	5		0	0		1	0	0	0	5	5		0	0	0	1	0	0		0	0	0	1	0	0	34	1	4	1	0	2	0	1	0
1139	9	Fengxian	2017	1	4	5	3		0	0		1	0	0	0	4	5		0	0	1	0	0	0		1	1	1	1	1	0	67	1	2	1	1	1	0	0	0
1140	10	Fengxian	2017	1	4	3	2		0	0		0	1	1	0	4	4		1	1	0	0	0	0		1	1	1	0	0	0	35	1	2	1	0	1	0	0	0
1149	19	Pudong	2017	1	4	3	2		1	0		1	0	1	0	3	3		1	0	0	0	0	0		0	1	0	1	1	1	19	0	3	0	0	2	0	1	0
1151	21	Pudong	2017	1	3	4	1		0	0		0	1	1	0	5	5		0	0	1	0	0	0		1	0	1	0	0	1	23	0	3	0	0	3	0	0	1
1152	22	Pudong	2017	1	4	2	2		0	0		1	0	1	0	4	5		0	0	0	1	0	0		1	0	0	0	1	1	24	0	2	0	0	2	0	1	0
1154	24	Pudong	2017	1	4	2	2		1	0		0	1	0	1	4	5		1	0	0	0	0	0		1	0	0	0	1	1	36	0	4	1	1	3	0	0	1
1171	41	Minhang	2017	1	5	2	1		1	0		1	0	0	0	5	5		0	0	0	0	0	1		0	0	1	0	0	1	20	0	4	0	0	2	0	1	0
1179	49	Minhang	2017	1	5	1	1		0	0		1	0	0	0	4	4		1	0	0	0	0	0		0	0	0	0	1	1	67	1	1	0	0	1	0	0	0
1185	55	Yangpu	2017	1	5	4	2		0	0		1	1	0	0	3	5		1	0	0	0	0	0		1	0	0	0	1	0	45	0	2	0	0	1	0	0	0
1190	60	Yangpu	2017	1	5	5	3		0	0		1	1	0	0	2	3		1	0	0	0	0	0		1	0	0	0	1	1	55	1	2	1	0	2	0	1	0
1191	61	Yangpu	2017	1	3	3	1		1	0		1	0	0	0	2	4		1	0	0	0	0	0		0	0	0	1	1	0	46	1	2	1	0	1	0	0	0
1197	67	Yangpu	2017	1	4	3	5		1	0		1	0	1	0	3	4		0	0	0	1	0	0		1	1	0	1	1	0	34	0	1	0	0	2	0	1	0
1201	71	Yangpu	2017	1	5	3	2		1	0		1	1	0	0	5	4		1	0	0	0	0	0		0	0	0	1	0	0	60	0	1	0	0	2	0	1	0
1203	73	Yangpu	2017	1	5	4	2		1	0		1	0	1	0	4	5		1	1	0	0	0	0		1	0	0	0	1	0	63	1	2	1	0	2	0	1	0
1214	84	Xuhui	2017	1	4	1	1		1	0		0	1	1	0	2	4		1	0	0	0	0	0		0	0	0	0	1	1	65	1	3	0	0	2	0	1	0
1215	85	Xuhui	2017	1	5	2	1		1	0		1	0	1	0	5	5		0	1	0	0	0	0		0	0	0	0	1	0	51	1	2	0	0	2	0	1	0
1221	91	Baoshan	2017	1	5	3	1		1	0		1	1	0	0	5	5		1	0	0	0	0	0		1	0	0	0	0	1	50	1	1	0	0	2	0	1	0
1228	98	Baoshan	2017	1	5	3	1		1	0		1	0	1	0	2	4		1	0	0	0	0	0		1	0	0	0	0	0	38	1	4	1	0	3	0	0	1
1233	103	Baoshan	2017	1	5	4	1		1	0		1	1	0	0	3	5		0	0	1	0	0	0		1	0	0	0	1	0	54	1	2	0	0	1	0	0	0
1235	105	Jing'an	2017	1	5	4	2		1	0		1	0	1	0	4	5		1	0	0	0	0	0		1	1	1	1	1	0	60	1	1	0	0	1	0	0	0
1236	106	Jing'an	2017	1	5	2	1		1	0		1	0	0	0	4	5		0	0	0	0	1	0		1	0	1	0	1	0	63	1	1	0	0	1	0	0	0
1238	108	Jing'an	2017	1	5	3	3		1	0		1	0	0	0	2	4		1	0	0	0	0	0		0	0	0	0	1	0	54	1	2	0	0	1	0	0	0
1239	109	Huangpu	2017	1	4	4	2		0	0		0	1	1	0	4	3		0	0	0	1	0	0		1	1	1	1	1	0	23	0	3	0	0	2	0	1	0
1245	115	Huangpu	2017	1	3	4	3		0	1		1	1	0	0	4	5		1	0	0	0	0	0		1	0	1	0	0	0	38	1	3	1	0	2	0	1	0
1251	121	Jing'an	2017	1	5	3	2		1	0		1	0	1	0	3	3		0	0	0	1	0	0		1	1	1	1	1	0	60	1	4	1	0	2	0	1	0
1254	124	Songjiang	2017	1	5	4	5		0	1		1	1	0	0	5	4		1	0	0	0	0	0		1	0	0	0	1	0	63	0	1	0	0	1	0	0	0
1261	131	Songjiang	2017	1	5	4	1		1	0		0	0	1	0	3	5		1	0	0	0	0	0		0	0	0	0	1	0	50	0	1	0	0	2	0	1	0
1263	133	Songjiang	2017	1	3	3	3		0	0		1	0	0	0	4	4		0	1	0	0	0	0		0	0	0	0	0	0	27	0	4	0	0	2	0	1	0
1264	134	Jing'an	2017	1	5	3	1		1	0		1	0	1	0	3	4		1	0	0	0	0	0		1	0	0	0	1	0	63	1	3	0	0	2	0	1	0
1270	140	Putuo	2017	1	5	3	1		1	0		0	0	1	0	5	2		1	0	0	0	0	0		0	0	0	0	1	0	53	1	1	1	0	2	0	1	0
1274	144	Putuo	2017	1	3	3	3		0	0		1	0	1	0	4	4		0	0	1	0	0	0		1	1	1	0	0	1	36	1	4	1	0	2	0	1	0
1276	146	Putuo	2017	1	4	1	1		1	0		0	0	1	0	4	5		1	0	0	0	0	0		1	0	1	0	0	1	34	1	4	0	0	2	0	1	0
1278	148	Putuo	2017	1	3	2	1		0	0		1	0	0	0	3	4		1	0	0	0	0	0		1	0	0	0	0	1	45	1	3	1	0	2	0	1	0
1291	161	Jiading	2017	1	4	5	2		0	1		1	1	0	0	5	4		1	0	0	0	0	0		1	0	0	0	1	0	60	1	3	0	0	2	0	1	0
1302	172	Pudong	2017	1	4	2	1		0	0		1	1	0	0	4	5		1	0	0	0	0	0		1	0	0	0	0	0	48	1	3	0	0	2	0	1	0
1311	181	Pudong	2017	1	4	2	1		0	0		1	1	0	0	4	4		1	0	0	0	0	0		1	0	1	0	1	1	37	1	4	0	0	2	0	1	0
1314	184	Pudong	2017	1	4	5	2		0	0		1	0	1	0	5	5		1	0	0	0	0	0		1	0	0	1	1	0	50	0	2	0	0	1	0	0	0
1320	190	Jing'an	2017	1	4	4	2		0	1		1	0	0	0	4	5		1	0	0	0	0	0		1	0	0	0	0	0	60	1	1	0	0	2	0	1	0
1322	192	Baoshan	2017	1	4	3	1		1	1		1	1	0	0	4	5		1	0	0	0	0	0		1	0	0	0	1	0	72	1	3	0	0	2	0	1	0
1329	199	Baoshan	2017	1	4	2	2		0	1		1	0	0	0	4	3		0	0	0	1	0	0		1	0	0	0	0	0	22	1	4	0	0	2	0	1	0
1343	213	Fengxian	2017	1	5	3	1		0	0		1	0	1	0	4	4		0	0	0	1	0	0		1	0	0	1	0	0	33	1	4	1	0	2	0	1	0
1345	215	Fengxian	2017	1	4	2	1		0	1		1	0	0	0	5	5		0	1	1	0	0	0		1	0	1	0	0	0	29	1	4	1	0	2	0	1	0
1353	223	Fengxian	2017	1	3	4	3		1	0		1	0	0	0	4	3		0	0	1	0	0	0		1	0	0	0	0	0	45	1	2	0	0	1	0	0	0
1357	227	Pudong	2017	1	5	5	5		0	0		0	0	1	0	4	4		1	0	0	0	0	0		1	0	0	0	0	0	64	1	1	0	0	2	0	1	0
1361	231	Pudong	2017	1	4	4	1		1	0		1	0	0	0	3	3		0	0	1	0	0	0		1	0	1	1	0	0	26	0	4	0	0	1	0	0	0
1363	233	Pudong	2017	1	3	1	2		0	0		1	0	1	0	4	1		1	0	0	0	0	0		1	1	0	0	1	0	30	1	3	1	0	2	0	1	0
1379	249	Minhang	2017	1	3	2	3		0	0		0	1	1	0	4	5		0	0	0	0	1	0		1	0	0	0	1	0	33	0	1	1	0	1	0	0	0
1382	252	Minhang	2017	1	3	4	2		0	1		1	0	1	0	3	3		0	0	1	0	0	0		0	1	0	1	1	1	29	0	3	0	1	2	0	1	0
1384	254	Minhang	2017	1	4	2	1		1	0		1	0	0	0	4	4		0	1	0	0	0	0		0	1	0	1	1	0	35	0	4	0	0	2	0	1	0
1393	263	Minhang	2017	1	5	5	1		1	0		1	1	0	0	5	5		1	0	0	0	0	0		1	0	0	0	0	1	30	0	3	1	1	2	0	1	0
1397	267	Yangpu	2017	1	4	4	1		1	0		1	0	0	0	4	3		1	0	0	0	0	0		0	0	0	1	1	1	30	0	2	0	0	1	0	0	0
1404	274	Yangpu	2017	1	4	3	3		0	1		1	0	1	0	4	5		0	0	0	1	0	0		0	0	0	0	0	1	40	1	4	0	1	3	0	0	1
1410	280	Xuhui	2017	1	4	4	1		0	0		1	0	0	0	5	5		1	0	0	0	0	0		1	0	0	0	0	0	40	0	4	1	0	2	0	1	0
1423	293	Minhang	2017	1	4	4	3		0	0		1	0	0	0	3	5		1	0	0	0	0	0		1	0	1	0	0	0	35	1	5	1	0	1	0	0	0
1439	309	Putuo	2017	1	4	3	1		0	0		1	1	0	0	3	4		0	1	0	0	0	0		1	0	0	0	0	0	56	1	3	0	0	2	0	1	0
1441	311	Putuo	2017	1	5	4	5		0	0		1	0	0	0	3	5		0	0	0	0	0	1		1	0	0	0	0	0	66	1	2	0	0	2	0	1	0
1446	316	Pudong	2017	1	5	4	2		0	1		1	0	0	0	3	5		1	0	0	0	0	0		1	0	0	0	0	0	46	1	4	1	0	2	0	1	0
1459	329	Pudong	2017	1	5	2	1		1	0		1	0	0	0	2	5		0	0	0	0	0	1		1	1	1	0	0	0	51	1	3	0	0	2	0	1	0
1464	334	Pudong	2017	1	4	3	3		1	0		1	0	0	0	4	2		1	0	0	0	0	0		0	0	0	0	1	0	30	0	4	1	0	2	0	1	0
1481	351	Xuhui	2017	1	5	2	1		1	0		1	0	0	0	4	4		0	0	0	0	0	1		1	0	0	0	0	1	20	1	2	0	0	1	0	0	0
1484	354	Huangpu	2017	1	3	1	2		0	0		0	1	0	0	5	3		0	0	0	0	0	1		1	1	0	0	0	1	26	1	4	0	1	2	0	1	0
1529	399	Baoshan	2017	1	4	1	1		1	0		0	0	1	0	4	3		1	0	0	0	0	0		0	0	0	0	1	1	38	0	2	0	0	2	0	1	0
1531	401	Baoshan	2017	1	1	5	4		1	0		1	0	0	0	3	2		1	0	0	0	0	0		0	0	0	0	1	0	40	0	4	1	0	2	0	1	0
1536	406	Hongkou	2017	1	4	4	3		1	0		1	0	1	0	4	4		0	0	0	0	0	1		0	0	0	1	1	0	26	0	3	0	0	2	0	1	0
1538	408	Hongkou	2017	1	4	3	2		1	0		1	0	1	0	4	3		1	0	0	0	0	0		0	1	1	0	0	0	26	0	4	0	0	1	0	0	0
1545	415	Pudong	2017	1	4	2	2		1	0		1	0	0	0	4	4		1	0	0	0	0	0		1	0	0	1	1	0	52	1	1	1	0	2	0	1	0
1546	416	Pudong	2017	1	3	3	3		1	0		1	1	0	0	4	4		0	0	0	1	0	0		1	1	1	1	1	1	32	1	4	1	0	2	0	1	0
1547	417	Pudong	2017	1	5	3	1		1	0		1	1	0	0	2	4		1	0	0	0	0	0		1	0	0	0	0	0	40	1	4	1	0	1	0	0	0
1549	419	Pudong	2017	1	4	3	1		0	0		1	0	0	0	4	4		0	1	0	0	0	0		0	0	1	1	0	0	42	1	3	0	0	2	0	1	0
1553	423	Pudong	2017	1	5	4	3		1	0		0	1	0	0	5	5		0	1	0	0	0	0		1	0	0	1	0	1	32	1	1	1	0	2	0	1	0
1555	425	Pudong	2017	1	5	2	4		1	0		0	1	0	0	5	5		0	0	1	0	0	0		0	0	0	1	0	0	66	1	1	0	0	1	0	0	0
1556	426	Pudong	2017	1	5	2	5		1	0		1	0	0	0	5	4		1	0	0	0	0	0		0	0	1	0	0	1	35	0	2	1	0	2	0	1	0
1557	427	Pudong	2017	1	5	4	3		1	0		1	1	0	0	4	4		0	1	1	0	0	0		1	0	1	0	0	0	43	0	1	0	0	2	0	1	0
1558	428	Pudong	2017	1	4	2	1		1	0		1	1	0	0	4	4		1	0	0	0	0	0		1	1	0	0	1	0	38	1	4	1	0	1	0	0	0
1560	430	Pudong	2017	1	4	2	2		1	0		1	0	1	0	4	5		1	0	0	0	0	0		1	0	1	1	0	0	40	1	4	0	0	2	0	1	0
1568	438	Xuhui	2017	1	3	3	5		0	0		1	0	0	0	3	3		0	0	0	0	1	0		1	0	1	1	0	0	45	0	3	1	0	3	0	0	1
1570	440	Xuhui	2017	1	3	4	1		0	1		1	0	1	0	5	5		1	0	0	0	0	0		1	0	0	0	1	1	62	1	4	0	0	1	0	0	0
1572	442	Xuhui	2017	1	4	2	1		1	0		0	0	1	0	4	4		0	1	0	0	0	0		0	0	1	1	0	1	45	1	2	0	0	2	0	1	0
1582	452	Baoshan	2017	1	3	3	3		1	0		0	1	1	0	3	4		0	0	0	1	0	0		0	0	0	0	1	1	36	1	2	0	1	3	0	0	1
1583	453	Baoshan	2017	1	4	3	4		1	0		0	0	1	0	4	5		0	1	0	0	0	0		1	0	0	0	0	1	35	1	2	1	0	3	0	0	1
1615	485	Putuo	2017	1	4	3	3		1	0		1	0	0	0	3	3		0	0	1	0	0	0		0	0	1	0	0	0	36	1	4	0	0	2	0	1	0
1629	499	Jiading	2017	1	5	4	2		0	0		1	1	0	1	4	5		0	1	0	0	0	0		1	1	1	1	1	0	60	1	2	1	0	2	0	1	0
1663	533	Pudong	2017	1	3	3	2		0	0		1	0	1	0	3	4		1	0	0	0	0	0		0	0	1	1	0	0	60	0	1	1	0	1	0	0	0
1670	540	Xuhui	2017	1	4	2	1		1	0		1	0	1	0	3	4		0	0	0	1	0	0		0	1	0	0	1	1	63	1	2	0	1	2	0	1	0
1673	543	Xuhui	2017	1	4	3	1		0	0		1	0	1	0	3	5		1	0	0	0	0	0		1	0	0	1	0	1	70	1	2	0	0	2	0	1	0
1683	553	Jing'an	2017	1	4	3	1		1	0		1	0	0	0	4	3		0	0	0	1	0	0		0	1	0	0	0	1	31	0	3	1	0	3	0	0	1
1686	556	Jing'an	2017	1	4	5	3		1	0		1	0	1	0	4	3		0	0	0	0	1	0		0	0	0	0	1	1	25	0	3	0	0	2	0	1	0
1694	564	Huangpu	2017	1	5	5	3		1	0		1	0	1	0	4	5		1	0	0	0	0	0		1	0	0	0	1	1	48	1	1	0	1	2	0	1	0
1695	565	Huangpu	2017	1	3	3	3		1	0		1	0	0	0	5	5		0	0	1	0	0	0		0	0	0	0	1	0	42	0	1	1	0	1	0	0	0
1699	569	Jiading	2017	1	2	2	2		1	0		1	0	0	0	3	3		0	0	0	1	0	0		0	0	0	0	0	0	25	0	3	1	0	2	0	1	0
1716	586	Pudong	2017	1	3	5	1		1	0		1	1	1	0	2	5		0	0	1	0	0	0		0	0	0	1	0	0	54	0	1	0	0	2	0	1	0
4	4	Putuo	2020	0	3	3	2		0	1		0	1	0	0	3	4		0	1	0	0	0	0		0	1	0	0	1	0	45	0	4	1	1	2	0	1	0
9	9	Jinshan	2020	0	3	2	1		0	0		1	0	0	0	3	5		0	0	1	0	0	0		0	1	0	0	1	0	30	1	5	0	1	1	0	0	0
10	10	Huangpu	2020	0	3	5	1		0	0		0	0	1	0	2	5		0	0	0	0	0	1		1	0	0	0	0	0	57	0	2	1	0	2	0	1	0
13	13	Changning	2020	0	3	1	1		0	1		1	1	1	1	4	3		0	1	0	0	0	0		0	0	0	0	1	1	26	1	5	1	1	3	0	0	1
17	17	Changning	2020	0	4	1	1		0	1		1	0	0	0	3	5		1	0	0	0	0	0		0	1	0	0	0	0	51	1	1	1	0	2	0	1	0
18	18	Baoshan	2020	0	2	3	2		0	1		0	0	1	0	4	4		0	0	1	0	0	0		1	0	0	0	0	1	49	1	2	0	0	2	0	1	0
21	21	Pudong	2020	0	4	4	3		0	1		1	1	0	0	2	3		0	0	0	0	0	1		1	0	0	0	0	1	61	1	2	0	0	3	0	0	1
26	26	Hongkou	2020	0	3	2	1		0	0		1	0	1	0	4	3		0	0	0	0	0	1		0	0	0	0	1	0	46	0	3	0	1	1	0	0	0
30	30	Yangpu	2020	0	4	2	2		0	0		0	0	1	0	5	3		0	0	1	0	0	0		0	0	0	1	0	1	24	0	3	0	0	3	0	0	1
31	31	Yangpu	2020	0	4	3	2		1	0		0	0	1	0	2	4		0	1	0	0	0	0		1	0	0	0	0	1	23	0	4	0	0	2	0	1	0
33	33	Huangpu	2020	0	3	3	2		0	1		1	1	0	0	4	5		1	0	0	0	0	0		1	0	0	0	1	1	45	1	4	0	1	3	0	0	1
34	34	Jing'an	2020	0	4	4	1		1	0		0	1	0	0	2	1		0	1	0	0	0	0		1	0	1	0	0	1	46	0	1	0	0	1	0	0	0
35	35	Jing'an	2020	0	3	3	3		0	0		0	1	0	0	3	4		0	0	0	1	0	0		0	1	0	0	0	0	48	0	1	0	1	1	0	0	0
69	69	Jiading	2020	0	2	5	3		0	0		0	1	0	0	3	2		0	0	1	0	0	0		0	0	0	0	0	0	28	0	3	1	1	3	0	0	1
72	72	Jiading	2020	0	2	4	1		0	1		1	0	0	0	4	5		0	0	1	0	0	0		0	1	0	0	0	1	35	1	4	0	0	2	0	1	0
79	79	Jiading	2020	0	2	3	3		1	0		1	0	1	0	2	3		0	0	1	0	0	0		1	1	0	0	1	0	40	0	2	1	0	1	0	0	0
83	83	Songjiang	2020	0	5	4	1		1	0		1	1	1	0	4	3		0	1	0	0	0	0		0	0	0	0	1	1	60	1	1	0	1	1	0	0	0
86	86	Songjiang	2020	0	3	2	3		0	0		1	1	0	0	4	4		0	0	0	0	0	1		0	1	1	1	1	1	58	1	2	0	0	2	0	1	0
90	90	Songjiang	2020	0	3	3	3		0	0		1	1	0	0	4	3		0	0	0	1	0	0		0	0	1	1	1	1	23	1	4	0	0	1	0	0	0
91	91	Pudong	2020	0	3	3	3		0	0		1	0	1	1	3	2		0	0	0	1	0	0		1	1	1	1	1	1	25	0	4	0	0	2	0	1	0
107	107	Songjiang	2020	0	4	4	3		0	1		0	1	0	0	4	3		0	0	0	1	0	0		1	0	0	0	0	1	17	0	2	1	1	1	0	0	0
109	109	Songjiang	2020	0	3	4	3		1	0		0	1	1	0	2	2		0	0	1	0	0	0		1	0	0	0	1	1	22	1	3	0	0	2	0	1	0
114	114	Huangpu	2020	0	4	2	3		1	0		1	1	1	0	4	3		0	0	1	0	0	0		0	0	0	1	1	1	70	1	2	0	0	1	0	0	0
123	123	Songjiang	2020	0	4	3	3		0	1		1	0	1	0	4	4		0	0	0	1	0	0		0	0	1	0	0	0	18	1	5	1	0	2	0	1	0
124	124	Minhang	2020	0	5	1	1		0	0		0	0	1	0	2	4		0	0	0	1	1	1		0	0	1	1	1	0	62	1	1	0	1	1	0	0	0
132	132	Pudong	2020	0	4	5	1		0	0		1	0	1	0	4	3		0	0	0	1	0	0		0	0	1	0	1	0	38	1	4	1	0	1	0	0	0
136	136	Minhang	2020	0	3	3	4		0	0		0	0	1	0	1	4		0	0	1	0	0	0		1	0	0	1	1	1	63	1	1	0	0	1	0	0	0
137	137	Songjiang	2020	0	4	3	1		0	0		1	1	0	1	5	3		0	0	0	0	1	0		0	0	0	0	1	0	17	1	2	0	0	2	0	1	0
143	143	Pudong	2020	0	3	4	4		0	1		1	1	0	0	4	4		0	0	0	1	0	0		1	0	0	0	0	0	45	1	2	1	1	2	0	1	0
147	147	Pudong	2020	0	3	4	5		0	0		0	1	1	0	4	4		1	0	0	0	0	0		1	0	0	1	1	0	35	1	3	1	1	3	0	0	1
150	150	Pudong	2020	0	4	2	3		0	1		1	1	1	1	3	4		1	0	0	0	0	0		1	0	1	0	0	0	31	0	4	1	1	2	0	1	0
154	154	Pudong	2020	0	1	2	3		0	1		1	1	1	0	5	4		1	0	0	0	0	0		0	0	0	0	1	0	54	1	1	1	1	2	0	1	0
155	155	Pudong	2020	0	3	3	1		0	0		1	1	0	1	3	3		1	0	0	0	0	0		1	0	0	1	0	1	22	0	2	0	1	1	0	0	0
159	159	Huangpu	2020	0	3	2	2		0	1		1	1	1	0	3	4		0	1	0	0	0	0		0	0	1	0	0	1	35	1	4	0	0	2	0	1	0
162	162	Pudong	2020	0	4	3	4		0	1		1	0	1	0	3	4		0	1	0	0	0	0		1	0	0	1	1	0	28	0	2	1	1	2	0	1	0
169	169	Pudong	2020	0	4	2	1		0	0		1	1	1	0	3	1		1	0	0	0	0	0		0	0	0	0	1	1	45	0	1	0	0	2	0	1	0
175	175	Jiading	2020	0	3	5	3		0	0		0	0	1	1	3	3		0	0	1	0	0	0		1	1	0	0	1	0	31	0	4	1	0	3	0	0	1
176	176	Jiading	2020	0	4	2	2		0	0		1	0	0	0	4	4		0	0	0	1	0	0		0	0	1	1	0	1	34	0	4	1	1	3	0	0	1
182	182	Baoshan	2020	0	3	1	1		1	0		1	0	0	0	4	2		0	0	1	0	0	0		0	0	0	0	0	0	50	0	2	0	0	1	0	0	0
183	183	Jiading	2020	0	3	3	1		0	0		0	0	1	0	3	5		1	0	0	0	0	0		0	1	0	0	1	1	75	1	1	1	1	1	0	0	0
185	185	Jiading	2020	0	3	3	4		0	0		0	0	1	0	2	4		1	0	0	0	0	0		0	0	0	0	1	0	40	0	2	1	1	1	0	0	0
188	188	Baoshan	2020	0	2	2	1		0	0		0	0	1	1	1	5		0	0	0	0	0	1		0	1	1	0	1	0	31	0	2	1	1	3	0	0	1
189	189	Baoshan	2020	0	4	1	1		0	0		1	0	0	0	2	5		0	0	0	1	0	0		0	1	0	0	0	1	70	1	1	0	0	1	0	0	0
191	191	Songjiang	2020	0	4	2	4		0	1		1	0	1	0	4	4		1	0	0	0	0	0		0	1	0	0	1	1	38	1	4	1	1	3	0	0	1
201	201	Jiading	2020	0	2	2	1		1	0		1	1	0	0	4	4		1	0	0	0	0	0		1	0	0	0	0	1	33	1	4	1	1	2	0	1	0
203	203	Jiading	2020	0	3	3	1		0	0		1	0	0	0	3	3		0	0	1	0	0	0		0	0	0	0	0	0	29	0	2	1	0	1	0	0	0
208	208	Minhang	2020	0	4	1	3		0	0		0	0	1	1	4	1		0	0	1	0	0	0		1	1	0	0	0	1	58	1	2	0	0	2	0	1	0
209	209	Songjiang	2020	0	4	3	5		1	0		0	0	1	1	3	2		0	0	0	0	0	1		0	0	0	1	1	0	18	1	2	1	0	2	0	1	0
212	212	Jiading	2020	0	3	3	1		0	1		1	0	1	0	5	3		1	0	0	0	0	0		0	0	0	0	0	1	39	1	5	1	1	2	0	1	0
214	214	Minhang	2020	0	4	4	3		0	1		0	0	0	1	5	5		0	0	0	1	0	0		1	0	0	0	1	1	30	1	4	1	0	2	0	1	0
227	227	Putuo	2020	0	5	4	1		1	0		0	0	1	0	3	5		0	1	0	0	0	0		1	0	0	0	0	0	37	1	4	1	1	3	0	0	1
231	231	Fengxian	2020	0	4	4	3		0	1		1	0	0	1	3	4		0	0	0	0	0	1		1	0	0	0	1	0	36	0	4	1	1	3	0	0	1
237	237	Minhang	2020	0	3	2	1		0	1		0	0	1	0	4	3		1	0	0	0	0	0		0	0	0	0	1	0	33	1	5	1	1	3	0	0	1
240	240	Minhang	2020	0	4	2	1		0	0		1	0	0	0	4	5		0	0	1	0	0	0		0	1	0	1	1	0	25	1	5	0	0	2	0	1	0
241	241	Pudong	2020	0	4	2	2		1	0		1	0	0	1	4	3		1	0	0	0	0	0		1	1	0	0	0	0	31	0	5	0	0	2	0	1	0
246	246	Minhang	2020	0	5	4	3		1	0		0	0	1	0	3	5		0	0	0	1	0	0		1	1	1	1	1	1	35	1	4	1	0	1	0	0	0
262	262	Changning	2020	0	4	4	2		0	1		0	1	1	0	4	4		0	0	1	0	0	0		1	0	0	1	1	1	80	1	4	0	1	3	0	0	1
264	264	Putuo	2020	0	5	3	1		0	1		1	1	0	0	4	5		0	0	0	0	1	0		1	1	1	1	1	0	38	1	4	1	1	3	0	0	1
269	269	Fengxian	2020	0	4	2	1		0	0		1	0	1	0	4	4		0	0	1	0	0	0		1	1	0	1	1	0	33	1	3	1	1	1	0	0	0
271	271	Putuo	2020	0	5	5	2		0	1		1	0	0	0	5	5		0	0	1	0	0	0		1	0	0	0	0	0	43	1	3	1	0	3	0	0	1
275	275	Hongkou	2020	0	2	1	1		0	1		1	0	0	0	2	2		0	0	0	0	0	1		0	1	0	0	1	1	67	1	4	0	1	2	0	1	0
279	279	Pudong	2020	0	4	3	1		0	1		1	1	0	0	5	5		0	0	0	1	0	0		1	0	0	1	0	0	37	1	4	1	1	3	0	0	1
283	283	Pudong	2020	0	3	3	1		0	0		1	0	0	0	4	4		0	0	0	1	0	0		1	1	0	1	1	0	34	0	5	1	1	2	0	1	0
285	285	Jiading	2020	0	4	2	5		0	1		0	0	1	0	4	4		0	0	1	0	0	0		0	0	0	0	1	0	34	1	5	1	0	2	0	1	0
299	299	Fengxian	2020	0	4	1	1		1	0		0	0	1	0	4	3		0	0	1	0	0	0		0	0	0	1	0	1	31	1	5	0	0	1	0	0	0
300	300	Minhang	2020	0	5	2	2		0	1		1	0	0	1	4	5		0	0	0	1	0	0		1	1	1	1	1	0	40	1	4	0	0	3	0	0	1
301	301	Changning	2020	0	5	2	2		0	0		1	0	0	0	4	5		0	0	0	1	0	0		1	0	0	1	1	1	59	1	4	1	0	2	0	1	0
303	303	Putuo	2020	0	4	2	1		0	1		0	1	0	1	4	3		0	0	1	0	0	0		1	0	0	0	0	0	39	1	4	1	0	3	0	0	1
313	313	Putuo	2020	0	4	2	1		0	1		0	0	1	0	4	4		0	1	0	0	0	0		1	1	0	0	1	1	62	1	5	1	0	2	0	1	0
319	319	Minhang	2020	0	4	4	5		0	1		1	0	1	0	4	4		0	0	0	0	1	0		1	0	0	0	0	1	40	1	4	1	1	2	0	1	0
322	322	Hongkou	2020	0	4	2	1		0	1		0	1	1	0	3	5		0	0	0	1	0	0		1	0	0	0	1	0	66	1	2	0	1	1	0	0	0
327	327	Hongkou	2020	0	4	2	1		0	1		0	1	1	0	3	5		0	0	0	1	0	0		1	0	0	0	1	1	72	1	4	0	1	1	0	0	0
335	335	Changning	2020	0	4	2	1		0	1		0	0	1	1	3	4		1	0	0	0	0	0		1	0	0	1	1	0	36	1	5	1	1	2	0	1	0
340	340	Minhang	2020	0	4	2	1		0	1		1	1	0	0	4	5		1	0	0	0	0	0		1	0	0	0	0	1	74	1	4	0	0	3	0	0	1
347	347	Changning	2020	0	4	4	1		0	0		0	0	1	0	4	4		0	1	0	0	0	0		0	0	0	1	1	1	52	0	3	1	0	1	0	0	0
350	350	Putuo	2020	0	5	3	2		0	0		0	1	0	0	4	4		0	1	0	0	0	0		1	0	1	1	1	0	40	1	4	1	1	3	0	0	1
356	356	Minhang	2020	0	4	2	1		0	1		0	0	1	0	3	4		1	0	0	0	0	0		1	0	0	1	0	0	35	1	5	1	1	2	0	1	0
371	371	Changning	2020	0	4	2	1		0	0		1	1	1	0	3	5		0	0	0	0	1	0		1	0	0	1	1	0	34	0	5	1	1	1	0	0	0
372	372	Baoshan	2020	0	4	2	1		0	0		1	0	0	0	4	5		0	0	0	1	0	0		1	0	0	0	0	1	52	1	4	0	0	2	0	1	0
374	374	Fengxian	2020	0	4	2	1		0	0		1	0	0	0	4	3		0	0	1	0	0	0		1	0	1	1	0	1	32	1	5	1	1	2	0	1	0
385	385	Minhang	2020	0	4	2	1		0	1		1	0	0	0	4	4		1	0	0	0	0	0		1	0	0	0	0	1	44	1	5	0	0	2	0	1	0
386	386	Xuhui	2020	0	3	3	3		0	1		1	0	0	0	4	4		0	0	0	1	0	0		1	0	0	0	1	0	68	1	2	0	1	2	0	1	0
392	392	Changning	2020	0	2	1	1		0	1		0	1	1	0	4	5		1	0	0	0	0	0		0	0	0	1	0	1	34	1	5	1	0	3	0	0	1
394	394	Minhang	2020	0	5	1	1		0	0		0	0	0	1	4	4		1	0	0	0	0	0		0	0	1	0	1	0	40	1	5	1	1	2	0	1	0
395	395	Changning	2020	0	5	3	1		0	0		1	0	0	0	2	5		0	0	0	1	0	0		1	0	0	0	0	0	48	1	5	1	1	2	0	1	0
399	399	Qingpu	2020	0	4	1	1		0	0		0	0	1	0	4	4		1	0	0	0	0	0		1	0	0	1	1	1	52	1	4	0	0	2	0	1	0
400	400	Minhang	2020	0	4	1	1		0	0		0	0	1	0	4	4		1	0	0	0	0	0		0	0	0	0	0	1	38	1	5	1	0	3	0	0	1
405	405	Songjiang	2020	0	4	1	1		0	0		1	0	0	0	3	4		1	0	0	0	0	0		1	0	0	0	1	1	35	0	5	1	0	1	0	0	0
406	406	Minhang	2020	0	4	1	1		0	0		1	0	0	0	3	5		1	0	0	0	0	0		0	0	0	0	0	1	42	1	5	1	1	2	0	1	0
408	408	Qingpu	2020	0	3	2	1		0	1		1	0	1	0	3	4		1	0	0	0	0	0		0	1	1	1	1	1	56	1	4	0	0	3	0	0	1
423	423	Jinshan	2020	0	4	5	1		0	1		0	1	0	0	4	5		1	0	0	0	0	0		1	1	1	0	1	1	55	1	4	0	0	2	0	1	0
429	429	Pudong	2020	0	4	4	2		0	0		1	1	1	1	4	4		1	0	0	0	0	0		1	0	0	0	0	0	47	1	4	0	0	3	0	0	1
430	430	Jinshan	2020	0	4	2	4		0	1		1	0	1	0	4	4		1	0	0	0	0	0		1	0	0	0	0	1	28	0	4	1	1	2	0	1	0
435	435	Minhang	2020	0	4	1	1		0	0		1	0	1	0	5	5		1	0	0	0	0	0		1	0	0	0	0	1	44	1	4	0	0	2	0	1	0
441	441	Baoshan	2020	0	4	2	1		0	1		1	0	1	0	4	5		1	0	0	0	0	0		1	1	1	1	1	1	66	1	3	0	1	2	0	1	0
445	445	Minhang	2020	0	4	3	2		0	1		0	1	0	0	4	4		0	0	1	0	0	0		1	0	0	0	0	0	57	0	3	0	0	3	0	0	1
446	446	Fengxian	2020	0	4	3	1		0	0		1	0	0	0	4	5		0	0	0	0	0	1		0	0	1	1	1	1	24	0	5	0	0	1	0	0	0
447	447	Fengxian	2020	0	4	1	1		1	0		0	1	1	0	3	3		0	0	1	0	0	0		0	0	0	0	1	0	25	0	5	0	0	1	0	0	0
450	450	Fengxian	2020	0	5	1	1		0	0		0	0	1	0	3	5		0	0	0	1	0	0		0	1	0	1	1	1	23	0	4	1	0	1	0	0	0
456	456	Fengxian	2020	0	3	2	1		0	0		1	0	0	0	4	3		0	0	0	1	0	0		1	0	0	0	0	1	40	0	3	1	0	3	0	0	1
474	474	Minhang	2020	0	5	3	5		1	1		0	1	0	1	5	5		1	0	0	0	0	0		0	0	1	1	0	1	26	1	5	0	0	1	0	0	0
476	476	Pudong	2020	0	5	3	2		0	0		1	0	1	0	3	3		0	0	1	0	0	0		0	0	0	0	1	0	23	1	4	0	0	2	0	1	0
482	482	Baoshan	2020	0	3	3	3		0	0		0	0	1	0	3	3		0	0	0	1	0	0		0	0	0	0	1	1	25	0	5	0	0	3	0	0	1
494	494	Fengxian	2020	0	3	3	1		1	0		1	0	1	0	2	3		0	0	1	0	0	0		0	1	1	1	1	1	26	0	4	0	0	3	0	0	1
499	499	Jinshan	2020	0	3	3	1		1	0		1	0	0	0	3	3		0	0	1	0	0	0		0	1	0	0	0	1	27	0	4	0	0	3	0	0	1
502	502	Fengxian	2020	0	4	2	1		0	1		0	0	1	0	4	5		0	0	0	1	0	0		0	1	0	0	0	1	30	0	3	1	1	3	0	0	1
507	507	Pudong	2020	0	3	1	1		0	0		1	0	0	0	3	3		1	0	0	0	0	0		0	0	0	0	0	0	23	0	5	1	0	3	0	0	1
521	521	Minhang	2020	0	2	4	3		1	0		0	1	0	0	5	2		0	0	0	1	0	0		1	0	0	0	0	1	24	0	5	0	0	2	0	1	0
523	523	Minhang	2020	0	5	3	2		0	1		0	0	1	0	3	3		1	0	0	0	0	0		0	0	0	1	1	1	25	0	5	0	0	1	0	0	0
526	526	Fengxian	2020	0	4	3	2		0	0		1	0	1	0	4	4		0	0	0	1	0	0		0	0	0	0	1	0	24	0	5	0	1	2	0	1	0
546	546	Minhang	2020	0	3	3	2		1	0		0	1	0	0	3	3		0	0	1	0	0	0		0	1	0	0	0	1	18	1	2	0	0	3	0	0	1
553	553	Jiading	2020	0	2	2	1		1	0		0	1	0	0	4	2		0	1	0	0	0	0		0	0	0	0	0	0	24	0	4	0	0	3	0	0	1
563	563	Yangpu	2020	0	4	2	1		1	0		1	1	0	0	5	5		0	1	0	0	0	0		1	1	1	1	0	1	22	1	4	1	0	3	0	0	1
565	565	Fengxian	2020	0	3	4	1		0	1		1	0	0	0	3	4		0	0	0	1	0	0		0	0	0	1	1	1	25	0	5	0	0	1	0	0	0
567	567	Fengxian	2020	0	2	3	2		1	0		0	1	0	0	3	5		0	0	1	0	0	0		0	0	1	0	0	1	27	1	5	0	0	1	0	0	0
576	576	Yangpu	2020	0	4	3	1		1	0		1	0	0	0	4	5		0	0	0	0	1	0		1	0	0	1	1	1	25	1	4	0	0	1	0	0	0
580	580	Fengxian	2020	0	4	2	1		0	0		1	0	1	0	4	4		1	0	0	0	0	0		1	0	0	1	1	0	24	1	4	0	1	2	0	1	0
585	585	Xuhui	2020	0	4	1	1		0	1		0	1	1	0	4	4		1	0	0	0	0	0		1	1	0	1	0	1	30	0	5	0	0	3	0	0	1
590	590	Pudong	2020	0	3	5	5		1	0		1	0	0	0	4	5		0	0	0	1	0	0		0	0	0	0	0	0	26	0	5	0	0	1	0	0	0
602	602	Xuhui	2020	0	5	3	1		0	0		1	0	1	0	5	2		0	0	0	1	0	0		0	1	0	1	1	1	30	1	4	0	0	3	0	0	1
614	614	Huangpu	2020	0	4	1	1		1	0		1	0	0	0	5	5		1	0	0	0	0	0		0	0	0	0	0	1	19	0	1	0	0	1	0	0	0
618	618	Jiading	2020	0	4	2	1		0	1		1	1	0	0	4	4		0	0	0	1	0	0		0	0	0	0	1	0	25	0	4	0	0	2	0	1	0
619	619	Huangpu	2020	0	4	2	2		0	0		1	0	1	0	4	4		0	0	1	0	0	0		0	0	0	0	1	0	20	0	4	0	0	1	0	0	0
626	626	Pudong	2020	0	3	4	1		0	1		0	1	0	0	4	4		0	0	0	1	0	0		0	0	1	0	0	0	25	0	5	0	0	2	0	1	0
633	633	Baoshan	2020	0	5	1	1		0	1		1	0	1	0	4	4		1	0	0	0	0	0		1	1	0	0	0	0	18	1	4	0	1	3	0	0	1
636	636	Pudong	2020	0	4	3	3		1	0		0	0	1	0	3	1		0	0	1	0	0	0		1	0	1	0	0	0	20	0	4	0	0	3	0	0	1
639	639	Pudong	2020	0	3	1	1		0	1		1	0	0	0	4	4		0	0	0	0	0	1		1	0	0	0	1	0	25	0	4	0	0	1	0	0	0
642	642	Jiading	2020	0	3	3	2		0	1		1	0	0	0	4	5		0	0	1	0	0	0		1	0	1	0	0	1	35	0	4	1	0	3	0	0	1
644	644	Huangpu	2020	0	5	1	1		0	0		1	0	0	0	4	5		0	0	1	0	0	0		0	0	0	0	1	1	25	1	4	0	0	1	0	0	0
653	653	Huangpu	2020	0	5	4	1		1	0		1	0	0	0	3	3		1	0	0	0	0	0		0	1	0	0	0	1	25	1	5	0	0	3	0	0	1
657	657	Pudong	2020	0	4	4	1		0	1		1	0	0	0	3	5		0	0	1	0	0	0		1	0	0	0	1	0	33	0	3	1	1	2	0	1	0
669	669	Huangpu	2020	0	4	1	1		0	0		1	0	0	0	4	4		0	0	1	0	0	0		0	1	0	0	1	0	21	0	3	0	1	1	0	0	0
672	672	Pudong	2020	0	3	1	2		1	0		1	0	0	0	3	3		0	0	1	0	0	0		1	0	0	0	1	1	30	0	2	0	0	3	0	0	1
724	724	Huangpu	2020	0	5	1	2		1	0		1	0	0	0	3	3		0	0	0	0	1	0		1	0	0	0	0	0	28	0	4	0	0	2	0	1	0
726	726	Changning	2020	0	5	1	1		0	1		0	0	0	1	5	5		0	0	1	0	0	0		1	1	1	1	1	0	22	1	4	0	0	2	0	1	0
730	730	Minhang	2020	0	5	1	1		0	0		1	0	1	0	5	5		1	0	0	0	0	0		0	1	1	1	0	1	34	1	4	1	1	2	0	1	0
734	734	Pudong	2020	0	5	4	3		0	0		0	0	1	0	3	4		0	0	0	0	0	1		0	0	1	0	0	1	24	0	4	0	0	2	0	1	0
741	741	Songjiang	2020	0	4	2	5		0	0		1	0	0	0	4	5		0	1	0	0	0	0		0	1	0	0	0	1	60	1	2	0	0	1	0	0	0
742	742	Songjiang	2020	0	5	1	1		1	0		1	0	0	0	5	5		1	0	0	0	0	0		0	0	0	0	0	1	16	0	2	1	1	3	0	0	1
743	743	Songjiang	2020	0	5	3	1		0	1		0	1	0	0	3	3		0	0	1	0	0	0		1	0	0	0	0	1	17	0	1	0	0	3	0	0	1
761	761	Pudong	2020	0	4	1	1		0	0		0	0	0	0	4	5		0	0	1	0	0	0		1	1	1	1	1	0	24	0	4	0	1	3	0	0	1
764	764	Songjiang	2020	0	4	1	4		0	1		1	0	0	0	5	5		0	0	1	0	0	0		1	0	1	0	0	1	19	0	4	0	1	1	0	0	0
768	768	Songjiang	2020	0	4	4	1		0	0		0	1	0	0	5	5		1	0	0	0	0	0		0	0	0	0	0	1	33	0	4	1	0	2	0	1	0
782	782	Songjiang	2020	0	4	1	5		0	1		1	0	0	0	4	2		0	0	1	0	0	0		1	1	1	1	1	1	23	0	4	0	0	3	0	0	1
785	785	Songjiang	2020	0	4	2	1		1	0		0	1	0	0	3	3		0	0	0	1	0	0		0	0	0	0	1	1	18	0	4	0	0	2	0	1	0
787	787	Yangpu	2020	0	3	4	3		1	0		0	0	1	0	3	4		0	1	0	0	0	0		0	0	0	1	0	1	23	1	5	0	0	2	0	1	0
803	803	Pudong	2020	0	4	1	1		0	0		1	0	0	0	2	5		0	0	0	1	0	0		0	0	0	0	1	0	24	0	5	0	0	1	0	0	0
808	808	Songjiang	2020	0	3	2	3		0	0		0	0	1	0	3	4		1	0	0	0	0	0		0	1	0	0	0	0	30	0	4	0	0	3	0	0	1
828	828	Pudong	2020	0	4	2	1		0	0		0	0	1	0	4	3		0	0	0	1	0	0		0	0	0	0	0	1	35	0	4	1	0	3	0	0	1
833	833	Songjiang	2020	0	5	1	1		0	1		0	1	0	0	4	5		0	0	0	0	1	0		0	1	0	0	1	0	16	1	5	0	0	3	0	0	1
862	862	Xuhui	2020	0	2	5	2		1	0		0	1	0	0	1	3		0	0	0	0	1	0		0	0	1	0	0	1	20	1	1	0	0	1	0	0	0
863	863	Fengxian	2020	0	5	1	4		1	1		0	1	0	0	3	5		1	0	0	0	0	0		0	1	1	0	0	0	19	0	4	1	0	2	0	1	0
865	865	Pudong	2020	0	2	3	2		0	1		1	0	0	0	5	3		0	0	1	0	0	0		0	0	0	0	1	0	23	1	4	0	0	3	0	0	1
871	871	Pudong	2020	0	1	1	2		0	0		1	0	0	0	3	3		0	0	1	0	0	0		0	1	0	0	0	0	23	0	5	0	0	3	0	0	1
875	875	Xuhui	2020	0	4	1	1		0	1		1	0	1	0	4	3		1	0	0	0	0	0		0	0	0	1	1	0	23	0	5	0	0	3	0	0	1
879	879	Xuhui	2020	0	5	3	2		0	0		1	0	1	0	4	4		0	0	1	0	0	0		0	1	1	1	0	0	21	0	5	0	0	2	0	1	0
884	884	Jiading	2020	0	4	2	1		0	1		0	0	1	0	4	4		0	0	1	0	0	0		0	1	1	1	1	0	24	1	5	0	0	2	0	1	0
885	885	Fengxian	2020	0	3	3	1		1	0		0	1	0	0	5	5		1	0	0	0	0	0		0	0	0	0	0	1	24	0	5	0	0	1	0	0	0
895	895	Xuhui	2020	0	5	3	2		0	0		0	1	0	0	3	3		0	0	1	0	0	0		0	1	0	0	0	0	24	0	5	0	0	1	0	0	0
929	929	Fengxian	2020	0	4	3	2		0	0		1	0	1	0	3	5		0	0	1	0	0	0		0	1	1	1	1	0	24	0	5	0	0	3	0	0	1
934	934	Jiading	2020	0	3	3	2		1	0		0	1	0	0	3	3		0	0	1	0	0	0		1	0	1	0	0	0	25	1	5	0	0	3	0	0	1
939	939	Putuo	2020	0	2	2	5		0	1		1	0	1	0	3	3		1	0	0	0	0	0		0	0	0	1	1	1	31	1	3	0	0	3	0	0	1
946	946	Jing'an	2020	0	3	3	1		0	0		1	1	1	0	3	3		0	0	1	0	0	0		1	0	0	0	0	1	28	0	5	0	1	1	0	0	0
971	971	Putuo	2020	0	5	3	4		0	1		0	0	0	0	1	1		0	0	1	0	0	0		0	0	1	0	0	0	32	1	3	0	0	1	0	0	0
972	972	Putuo	2020	0	3	3	2		1	0		0	1	0	0	3	3		0	0	1	0	0	0		0	0	1	0	0	0	33	1	2	0	0	2	0	1	0
976	976	Putuo	2020	0	4	2	1		0	1		1	0	1	0	4	4		0	1	0	0	0	0		1	0	1	1	1	1	30	0	4	0	0	2	0	1	0
985	985	Hongkou	2020	0	3	3	2		1	0		1	1	1	1	3	3		0	0	0	1	0	0		1	1	1	0	0	1	24	0	4	0	1	2	0	1	0
986	986	Minhang	2020	0	1	1	5		0	1		1	0	1	0	4	4		1	0	0	0	0	0		0	0	0	1	0	0	18	0	4	0	0	3	0	0	1
1000	1000	Putuo	2020	0	2	4	4		0	1		0	1	0	1	3	3		0	0	0	1	0	0		0	0	0	0	1	0	30	1	3	0	0	3	0	0	1
1002	1002	Jing'an	2020	0	4	1	1		0	0		1	0	1	0	4	5		0	1	0	0	0	0		1	1	0	0	1	0	26	1	4	0	1	2	0	1	0
1006	1006	Pudong	2020	0	5	2	5		0	0		1	0	0	0	3	4		0	0	1	0	0	0		0	0	0	0	0	0	27	0	5	1	1	2	0	1	0
1011	1011	Yangpu	2020	0	4	2	1		0	1		0	0	0	1	4	4		0	1	0	0	0	0		1	1	1	1	1	0	27	0	5	0	0	3	0	0	1
1036	1036	Putuo	2020	0	3	3	2		0	0		0	1	0	0	3	3		0	0	1	0	0	0		1	0	0	1	0	1	38	1	3	0	0	2	0	1	0
1037	1037	Putuo	2020	0	2	3	2		1	0		0	1	0	0	3	3		0	0	1	0	0	0		1	0	1	0	0	1	31	1	3	0	0	3	0	0	1
1041	1041	Changning	2020	0	4	2	1		0	0		1	0	0	0	4	4		1	0	0	0	0	0		0	0	1	1	0	0	23	0	5	0	0	2	0	1	0
1043	1043	Putuo	2020	0	3	3	2		1	1		0	1	0	0	1	1		0	0	0	1	0	0		1	0	1	1	0	0	35	1	2	0	0	1	0	0	0
1053	1053	Yangpu	2020	0	4	1	1		0	0		1	0	0	0	4	4		0	0	1	0	0	0		1	1	1	0	0	0	24	1	5	0	0	3	0	0	1
1065	1065	Pudong	2020	0	3	2	1		0	0		1	0	0	0	4	5		1	0	0	0	0	0		0	1	1	1	1	1	23	0	5	0	0	2	0	1	0
1067	1067	Yangpu	2020	0	4	2	1		0	1		1	0	0	0	4	4		1	0	0	0	0	0		0	0	0	1	1	0	24	0	5	0	0	1	0	0	0
1081	1081	Baoshan	2020	0	3	4	3		1	0		0	1	0	0	3	3		0	0	1	0	0	0		1	1	1	1	0	1	23	0	5	1	1	1	0	0	0
1107	1107	Pudong	2020	0	5	2	3		0	1		1	0	1	0	4	4		1	0	0	0	0	0		0	0	1	1	0	1	26	0	5	1	0	2	0	1	0
1122	1122	Baoshan	2020	0	3	2	2		0	0		0	1	0	0	3	3		0	0	1	0	0	0		0	0	0	0	1	1	23	1	3	1	0	3	0	0	1
1126	1126	Baoshan	2020	0	5	1	1		1	0		1	0	0	0	5	5		1	0	0	0	0	0		0	0	0	0	0	0	25	0	3	0	0	2	0	1	0
1127	1127	Baoshan	2020	0	4	2	1		0	0		0	0	1	0	3	5		1	0	0	0	0	0		0	1	0	1	0	0	26	0	4	1	1	2	0	1	0
1128	1128	Baoshan	2020	0	3	1	1		0	1		1	0	0	0	3	5		1	0	0	0	0	0		0	0	0	0	0	0	36	0	5	0	0	1	0	0	0
1	1	Changning	2020	1	4	2	1		0	1		1	0	0	0	4	5		0	1	0	0	0	0		0	0	0	1	1	0	34	1	3	1	2	2	0	1	0
6	6	Huangpu	2020	1	5	3	2		0	1		0	0	1	0	3	5		0	0	0	1	0	0		0	0	0	0	1	1	67	1	2	0	1	1	0	0	0
7	7	Huangpu	2020	1	5	4	4		0	0		0	0	1	0	3	5		0	1	0	0	0	0		0	0	0	0	1	1	35	1	3	0	1	1	0	0	0
11	11	Pudong	2020	1	1	4	3		0	1		0	0	1	0	2	5		0	0	0	1	0	0		0	0	0	0	0	0	50	0	1	1	1	2	0	1	0
16	16	Putuo	2020	1	4	2	1		0	1		0	1	0	0	4	5		0	0	0	0	1	0		1	1	1	1	0	0	43	1	4	1	1	2	0	1	0
19	19	Minhang	2020	1	4	2	1		0	1		1	0	1	0	4	4		0	0	0	0	0	1		0	0	0	1	1	0	32	0	3	1	0	2	0	1	0
22	22	Pudong	2020	1	5	4	1		0	0		1	0	1	0	5	5		0	0	0	1	0	0		0	0	0	0	1	1	78	1	2	0	1	1	0	0	0
40	40	Jing'an	2020	1	4	2	1		0	0		0	1	0	0	4	4		1	0	0	0	0	0		1	0	0	0	0	1	35	1	4	1	1	3	0	0	1
43	43	Hongkou	2020	1	3	3	2		1	0		0	0	1	0	4	3		0	0	1	0	0	0		0	0	1	0	0	0	17	0	2	1	0	1	0	0	0
47	47	Hongkou	2020	1	4	1	3		0	1		1	0	1	0	4	4		1	0	0	0	0	0		0	0	0	1	0	1	28	1	4	0	0	2	0	1	0
48	48	Putuo	2020	1	4	1	3		0	1		0	0	1	0	4	5		1	0	0	0	0	0		0	0	0	1	0	1	28	0	4	1	0	1	0	0	0
62	62	Jiading	2020	1	3	3	2		0	1		0	0	1	0	3	3		0	1	0	0	0	0		0	0	1	0	0	1	70	1	1	0	1	1	0	0	0
64	64	Jiading	2020	1	2	2	1		0	0		0	0	1	0	3	2		1	0	0	0	0	0		0	0	0	0	1	1	63	1	2	1	0	3	0	0	1
66	66	Jiading	2020	1	4	4	4		0	0		0	0	1	0	4	2		1	0	0	0	0	0		0	0	0	1	0	0	27	1	4	1	0	2	0	1	0
67	67	Jiading	2020	1	3	2	1		0	0		0	0	1	0	3	4		0	1	0	0	0	0		1	0	0	0	0	1	68	1	1	0	1	3	0	0	1
68	68	Jiading	2020	1	3	2	2		0	1		1	1	0	0	4	4		1	0	0	0	0	0		0	0	0	1	1	0	36	0	4	1	1	3	0	0	1
81	81	Jiading	2020	1	2	3	1		0	0		1	1	0	0	4	5		1	0	0	0	0	0		1	0	0	0	1	0	31	0	3	1	0	2	0	1	0
82	82	Songjiang	2020	1	4	4	2		0	0		1	0	0	1	4	3		1	0	0	0	0	0		0	0	0	0	1	1	19	0	4	0	1	1	0	0	0
85	85	Minhang	2020	1	5	2	3		0	0		1	1	1	0	5	4		0	0	0	0	1	0		0	1	1	1	0	0	60	1	1	0	0	1	0	0	0
88	88	Songjiang	2020	1	5	4	2		0	0		1	1	1	1	5	2		0	0	1	0	0	0		1	1	1	1	1	1	23	0	4	0	0	2	0	1	0
93	93	Songjiang	2020	1	4	3	3		0	0		0	0	1	1	2	3		0	0	1	0	0	0		0	1	1	0	1	1	28	1	4	0	1	1	0	0	0
97	97	Songjiang	2020	1	4	2	3		0	0		1	1	0	0	5	1		0	0	1	0	0	0		0	0	0	0	1	0	17	1	2	0	0	2	0	1	0
98	98	Songjiang	2020	1	4	3	3		0	0		0	1	1	0	4	3		0	0	1	0	0	0		0	0	0	1	1	0	60	1	1	1	0	2	0	1	0
103	103	Pudong	2020	1	4	4	4		0	0		1	0	0	1	3	3		0	0	1	0	0	0		1	1	1	1	1	0	20	1	2	0	0	3	0	0	1
104	104	Songjiang	2020	1	4	4	4		0	0		1	0	0	1	3	3		0	0	1	0	0	0		1	1	1	1	1	0	20	1	2	0	0	3	0	0	1
106	106	Pudong	2020	1	3	4	1		0	0		1	1	0	0	4	3		1	0	0	0	0	0		0	0	0	0	0	1	27	0	4	0	0	1	0	0	0
110	110	Songjiang	2020	1	3	3	4		0	0		1	1	0	1	4	3		1	0	0	0	0	0		0	1	1	1	1	1	24	0	3	0	0	3	0	0	1
115	115	Huangpu	2020	1	3	2	3		0	0		1	0	1	0	3	3		0	1	0	0	0	0		0	0	1	1	1	1	40	0	2	1	1	2	0	1	0
125	125	Pudong	2020	1	4	5	1		0	0		1	0	1	0	4	4		0	0	0	0	0	1		0	1	0	0	1	0	63	1	1	0	1	1	0	0	0
126	126	Pudong	2020	1	4	5	1		0	0		0	0	1	0	4	4		0	0	0	0	0	1		0	1	1	0	0	0	64	1	1	1	1	1	0	0	0
127	127	Pudong	2020	1	4	5	1		0	0		1	0	1	0	5	5		0	0	0	0	0	1		0	0	0	0	1	0	62	1	1	0	1	2	0	1	0
128	128	Pudong	2020	1	4	5	1		0	1		1	0	1	0	4	4		0	0	0	0	1	0		0	1	0	1	1	1	67	1	1	1	1	2	0	1	0
129	129	Pudong	2020	1	4	5	1		0	1		1	0	1	0	4	4		0	0	0	0	0	1		0	0	1	1	0	1	65	1	1	1	1	2	0	1	0
130	130	Pudong	2020	1	5	5	1		0	0		0	0	1	0	3	4		0	0	1	0	0	0		0	0	0	0	0	0	60	1	4	1	1	1	0	0	0
138	138	Pudong	2020	1	4	5	5		0	1		0	0	1	0	5	2		0	0	0	0	1	0		1	1	1	1	1	1	65	1	1	1	1	2	0	1	0
139	139	Pudong	2020	1	4	2	1		0	0		1	1	0	0	3	2		0	0	1	0	0	0		1	0	1	0	1	0	62	1	1	1	1	2	0	1	0
140	140	Pudong	2020	1	4	3	2		1	0		0	0	1	0	4	2		0	1	0	0	0	0		1	0	0	1	0	0	61	1	1	0	1	1	0	0	0
141	141	Pudong	2020	1	4	4	2		0	0		1	1	0	0	3	4		0	0	0	0	1	0		1	0	0	1	1	1	66	1	2	0	1	1	0	0	0
142	142	Pudong	2020	1	4	4	1		0	1		1	0	0	0	5	5		0	0	0	0	0	1		1	0	0	0	1	1	68	1	1	0	1	1	0	0	0
149	149	Pudong	2020	1	4	4	4		0	0		1	1	0	0	2	2		0	0	0	1	0	0		1	0	1	0	0	1	36	0	3	1	1	3	0	0	1
153	153	Pudong	2020	1	3	3	2		0	0		1	0	1	0	4	5		1	0	0	0	0	0		0	0	0	0	1	1	30	0	2	1	0	1	0	0	0
156	156	Pudong	2020	1	4	1	2		0	0		1	1	1	0	3	4		0	1	0	0	0	0		0	1	1	1	0	1	58	0	3	0	0	1	0	0	0
161	161	Pudong	2020	1	4	2	1		0	0		0	0	1	0	5	5		1	0	0	0	0	0		0	1	1	1	0	1	92	1	1	0	0	2	0	1	0
164	164	Pudong	2020	1	5	3	2		0	1		1	1	0	1	3	4		1	0	0	0	0	0		1	0	0	0	0	1	42	1	4	1	1	3	0	0	1
166	166	Pudong	2020	1	4	3	2		0	1		1	0	0	0	4	2		0	0	0	1	0	0		0	1	1	1	0	0	18	1	4	0	0	2	0	1	0
174	174	Jiading	2020	1	4	5	3		0	0		0	0	1	0	4	4		0	0	0	1	0	0		0	0	0	0	0	1	32	0	4	1	0	3	0	0	1
190	190	Jiading	2020	1	2	2	1		0	1		1	0	0	0	5	2		0	0	0	1	0	0		1	0	0	0	0	1	40	0	4	1	1	2	0	1	0
193	193	Jiading	2020	1	3	2	1		0	1		1	0	0	0	4	4		0	0	0	1	0	0		1	0	0	1	1	1	30	0	3	1	0	3	0	0	1
195	195	Baoshan	2020	1	5	1	1		0	0		1	0	0	0	3	3		1	0	0	0	0	0		0	0	0	0	0	1	60	0	1	0	0	1	0	0	0
197	197	Jiading	2020	1	5	3	2		0	0		0	0	1	0	4	4		0	0	0	1	0	0		1	0	0	0	0	0	34	0	3	1	0	3	0	0	1
204	204	Baoshan	2020	1	5	2	2		0	0		1	0	0	0	2	5		0	0	0	0	1	0		1	0	0	1	1	1	58	1	4	1	0	1	0	0	0
206	206	Xuhui	2020	1	4	2	4		0	0		1	0	1	0	4	3		0	1	0	0	0	0		0	0	1	1	1	0	50	0	4	0	0	2	0	1	0
210	210	Songjiang	2020	1	4	4	3		1	0		0	1	0	0	4	2		0	0	0	1	0	0		0	0	0	1	0	1	26	0	4	0	0	2	0	1	0
213	213	Minhang	2020	1	4	2	1		0	1		1	0	0	1	4	5		1	0	0	0	0	0		0	1	0	1	1	0	59	1	5	0	0	2	0	1	0
220	220	Pudong	2020	1	3	1	2		0	1		1	1	0	1	4	2		1	0	0	0	0	0		1	0	0	0	0	1	41	0	4	1	0	2	0	1	0
222	222	Fengxian	2020	1	4	2	1		0	0		1	0	1	0	3	5		1	0	0	0	0	0		1	0	0	0	1	0	37	1	5	0	0	2	0	1	0
224	224	Huangpu	2020	1	3	2	1		0	0		1	0	0	0	5	5		0	0	1	0	0	0		1	1	0	0	1	1	34	1	5	1	1	2	0	1	0
225	225	Fengxian	2020	1	4	2	1		1	0		1	0	0	1	4	4		1	0	0	0	0	0		0	0	1	0	0	0	54	1	5	0	0	2	0	1	0
226	226	Minhang	2020	1	2	1	2		0	0		1	0	1	0	2	5		0	0	0	0	0	1		0	0	1	0	1	1	41	1	4	0	0	1	0	0	0
232	232	Minhang	2020	1	3	4	2		0	1		0	0	1	1	5	4		1	0	0	0	0	0		1	0	0	0	1	1	49	1	5	1	0	2	0	1	0
233	233	Changning	2020	1	3	2	1		1	0		0	1	0	0	4	5		0	0	0	1	0	0		0	0	1	0	1	0	36	1	5	1	1	2	0	1	0
234	234	Putuo	2020	1	4	4	1		0	0		0	0	0	1	4	4		0	0	0	0	1	0		1	0	1	0	0	0	39	1	4	1	0	2	0	1	0
235	235	Putuo	2020	1	5	2	1		0	1		1	0	0	1	4	5		1	0	0	0	0	0		1	0	1	0	0	0	58	1	4	0	0	2	0	1	0
236	236	Fengxian	2020	1	4	2	1		0	0		1	0	0	1	4	4		0	0	0	1	0	0		1	0	1	0	1	0	27	0	5	0	0	1	0	0	0
242	242	Putuo	2020	1	5	2	1		0	1		0	0	0	1	5	3		0	0	1	0	0	0		1	0	0	0	0	0	38	1	5	1	0	2	0	1	0
244	244	Pudong	2020	1	3	3	1		0	1		1	0	0	0	4	5		1	0	0	0	0	0		1	1	1	1	1	1	43	1	5	1	0	3	0	0	1
247	247	Fengxian	2020	1	5	3	3		0	1		1	0	0	0	5	4		0	0	1	0	0	0		1	1	1	1	1	0	30	1	4	1	0	2	0	1	0
250	250	Hongkou	2020	1	5	3	2		0	0		0	0	0	1	5	5		1	0	0	0	0	0		1	0	0	0	0	1	27	1	4	0	0	2	0	1	0
251	251	Putuo	2020	1	4	1	1		0	1		1	1	1	1	3	5		0	0	0	1	0	0		1	0	0	0	0	0	36	1	4	1	1	3	0	0	1
252	252	Baoshan	2020	1	3	2	1		1	0		0	1	0	0	4	4		1	0	0	0	0	0		1	0	0	0	1	1	47	1	5	1	0	3	0	0	1
254	254	Pudong	2020	1	3	3	2		0	0		1	0	1	0	2	4		0	0	0	0	0	1		1	0	0	0	1	1	60	1	2	0	0	3	0	0	1
259	259	Pudong	2020	1	4	3	2		0	1		0	1	0	0	4	5		1	0	0	0	0	0		1	1	1	1	1	0	33	1	5	1	0	2	0	1	0
260	260	Pudong	2020	1	3	2	1		0	1		1	0	0	1	3	4		0	1	0	0	0	0		0	0	1	0	0	0	35	1	5	0	0	3	0	0	1
267	267	Fengxian	2020	1	4	3	1		0	0		1	0	0	0	3	3		0	0	1	0	0	0		1	0	0	0	0	0	32	1	4	1	0	3	0	0	1
270	270	Pudong	2020	1	4	4	1		0	0		1	1	0	0	4	5		0	0	1	0	0	0		1	0	0	0	0	0	25	0	5	0	0	1	0	0	0
272	272	Putuo	2020	1	4	4	2		1	0		1	1	1	0	5	5		0	0	0	1	0	0		1	0	0	0	0	0	32	0	1	1	1	2	0	1	0
277	277	Pudong	2020	1	4	3	5		0	1		1	1	1	1	4	4		0	0	0	1	0	0		1	1	1	0	1	0	37	1	4	1	1	3	0	0	1
280	280	Minhang	2020	1	4	3	1		0	1		1	1	0	1	4	4		1	0	0	0	0	0		1	0	0	0	1	0	53	1	4	1	0	2	0	1	0
284	284	Minhang	2020	1	4	1	1		0	1		1	0	0	1	4	3		0	0	1	0	0	0		1	0	0	0	0	0	29	0	5	0	0	2	0	1	0
286	286	Xuhui	2020	1	4	2	1		0	0		0	1	0	1	4	4		1	0	0	0	0	0		1	0	0	0	0	0	70	1	3	0	0	2	0	1	0
287	287	Minhang	2020	1	4	3	1		0	0		1	0	0	1	4	3		0	0	0	1	0	0		1	1	1	1	1	0	30	1	4	1	0	2	0	1	0
289	289	Hongkou	2020	1	4	2	1		0	0		1	0	0	0	4	5		0	0	0	1	0	0		1	0	0	1	1	1	65	1	4	0	0	2	0	1	0
290	290	Minhang	2020	1	4	3	2		0	0		1	0	0	0	4	5		0	0	0	0	0	1		1	0	1	0	0	1	60	1	4	1	0	1	0	0	0
291	291	Minhang	2020	1	4	2	1		0	1		1	0	1	1	4	5		1	0	0	0	0	0		1	1	1	1	1	0	50	1	4	0	0	2	0	1	0
295	295	Minhang	2020	1	5	1	1		0	1		0	0	0	1	4	4		0	1	0	0	0	0		1	0	0	0	0	0	38	1	5	1	0	1	0	0	0
297	297	Minhang	2020	1	4	3	3		0	1		1	1	1	1	4	4		0	0	0	1	0	0		1	1	0	1	1	1	67	0	4	1	1	2	0	1	0
307	307	Changning	2020	1	4	4	2		0	1		0	0	1	0	4	5		1	0	0	0	0	0		1	0	0	0	1	0	54	1	4	0	0	2	0	1	0
310	310	Xuhui	2020	1	3	1	1		0	0		0	0	1	0	3	5		0	0	1	0	0	0		1	0	0	0	0	1	63	1	3	0	0	2	0	1	0
311	311	Changning	2020	1	4	2	1		0	1		1	0	0	0	4	5		1	0	0	0	0	0		0	0	1	0	0	0	56	1	4	0	0	2	0	1	0
318	318	Xuhui	2020	1	5	1	1		0	1		0	1	1	0	2	5		1	0	0	0	0	0		1	1	1	1	1	1	52	1	4	0	0	2	0	1	0
320	320	Hongkou	2020	1	4	3	2		0	1		1	1	1	0	4	5		0	1	0	0	0	0		1	0	0	0	0	0	37	1	5	1	1	2	0	1	0
321	321	Hongkou	2020	1	4	3	1		0	0		0	0	1	0	4	4		0	0	0	1	0	0		0	1	0	0	0	0	66	1	3	1	1	2	0	1	0
324	324	Minhang	2020	1	4	4	1		0	1		1	1	0	0	4	4		0	0	0	0	0	1		0	1	1	0	1	1	70	1	2	0	0	1	0	0	0
325	325	Putuo	2020	1	4	2	3		1	0		1	0	0	0	4	5		1	0	0	0	0	0		1	1	1	1	1	1	40	1	5	1	1	2	0	1	0
326	326	Jing'an	2020	1	4	2	1		0	0		1	0	0	1	3	4		0	0	0	1	0	0		0	1	0	0	0	1	70	0	3	0	1	1	0	0	0
328	328	Putuo	2020	1	4	5	5		0	1		1	1	0	0	4	4		0	0	0	1	0	0		1	1	0	0	0	1	45	1	4	1	0	2	0	1	0
329	329	Songjiang	2020	1	4	2	2		0	1		1	1	1	0	4	5		0	0	0	1	0	0		0	0	0	1	1	0	60	0	3	1	1	2	0	1	0
332	332	Jiading	2020	1	4	2	1		0	1		1	1	0	1	3	4		0	0	0	1	0	0		1	1	1	0	1	0	48	1	3	0	0	2	0	1	0
333	333	Huangpu	2020	1	5	3	3		0	1		1	1	0	1	5	5		1	0	0	0	0	0		1	1	0	0	0	1	35	1	5	0	1	2	0	1	0
336	336	Putuo	2020	1	4	3	1		0	0		1	0	1	0	3	4		0	0	1	0	0	0		0	0	0	1	0	0	68	1	3	0	0	1	0	0	0
343	343	Pudong	2020	1	2	4	1		1	0		0	0	1	0	2	4		1	0	0	0	0	0		0	0	0	1	1	1	32	0	5	1	1	2	0	1	0
344	344	Putuo	2020	1	3	3	1		0	0		0	0	1	0	3	5		1	0	0	0	0	0		1	0	0	0	0	0	42	1	5	1	0	2	0	1	0
345	345	Fengxian	2020	1	4	2	1		0	1		0	0	1	0	4	4		0	0	0	1	0	0		1	1	1	1	1	0	28	0	5	0	0	2	0	1	0
348	348	Xuhui	2020	1	5	2	1		0	0		0	0	1	0	4	3		0	0	0	1	0	0		0	0	0	0	1	1	41	1	5	1	0	2	0	1	0
349	349	Minhang	2020	1	4	2	1		0	0		1	0	0	0	4	5		0	0	0	0	0	1		0	0	0	1	0	0	65	0	4	0	1	2	0	1	0
351	351	Jiading	2020	1	4	2	1		0	0		1	0	0	0	4	5		0	0	0	1	0	0		1	0	0	0	0	1	36	0	5	1	1	2	0	1	0
353	353	Putuo	2020	1	4	2	1		0	0		1	0	1	0	4	5		1	0	0	0	0	0		1	1	1	1	1	0	44	1	5	1	0	2	0	1	0
354	354	Songjiang	2020	1	2	3	4		1	0		1	0	0	1	4	3		0	0	0	1	0	0		1	0	0	0	0	1	37	1	5	0	0	3	0	0	1
361	361	Changning	2020	1	4	3	1		0	0		1	1	0	0	3	5		0	0	0	0	0	1		1	0	0	0	0	0	50	1	2	1	1	2	0	1	0
363	363	Changning	2020	1	3	5	5		0	1		1	1	0	0	5	5		0	1	0	0	0	0		1	0	0	1	1	0	50	1	4	1	1	2	0	1	0
366	366	Fengxian	2020	1	4	2	1		0	1		1	0	0	1	3	4		1	0	0	0	0	0		1	1	1	1	1	0	40	1	5	1	0	2	0	1	0
368	368	Minhang	2020	1	4	3	3		0	1		1	0	0	0	4	4		0	0	1	0	0	0		1	1	1	0	0	0	40	1	5	1	1	3	0	0	1
370	370	Minhang	2020	1	5	2	2		0	1		0	1	0	1	4	5		1	0	0	0	0	0		1	0	0	1	0	0	38	1	5	1	1	3	0	0	1
373	373	Minhang	2020	1	5	2	5		0	0		1	0	1	0	5	3		0	1	0	0	0	0		0	0	0	0	0	0	40	1	4	1	1	2	0	1	0
375	375	Pudong	2020	1	4	1	1		0	1		0	0	1	0	4	5		1	0	0	0	0	0		0	0	0	1	1	1	55	1	2	1	1	1	0	0	0
380	380	Minhang	2020	1	4	2	1		1	0		0	0	1	0	3	4		0	1	0	0	0	0		1	0	0	0	0	1	35	1	5	1	1	2	0	1	0
382	382	Minhang	2020	1	4	2	2		0	1		1	0	0	1	4	4		1	0	0	0	0	0		1	1	1	0	1	0	48	1	4	1	0	3	0	0	1
384	384	Minhang	2020	1	4	2	1		0	0		1	0	1	1	4	3		0	0	0	1	0	0		1	0	0	0	1	0	36	0	5	1	1	3	0	0	1
389	389	Songjiang	2020	1	5	1	1		1	0		1	0	0	0	4	5		1	0	0	0	0	0		1	0	0	0	0	0	36	1	5	1	0	2	0	1	0
390	390	Fengxian	2020	1	3	3	1		0	1		1	0	0	0	3	5		0	0	1	0	0	0		0	0	0	0	0	1	34	1	5	0	0	3	0	0	1
391	391	Fengxian	2020	1	3	2	1		1	0		1	1	1	0	4	2		0	0	0	1	0	0		1	1	1	1	0	0	36	1	5	0	0	1	0	0	0
393	393	Fengxian	2020	1	5	2	1		0	0		1	0	0	0	4	4		0	1	0	0	0	0		0	0	0	0	0	0	39	1	5	1	1	3	0	0	1
401	401	Fengxian	2020	1	5	1	1		0	0		0	0	1	0	5	5		1	0	0	0	0	0		1	1	1	1	1	0	36	1	4	1	0	3	0	0	1
402	402	Minhang	2020	1	4	3	1		0	0		0	0	1	0	4	5		1	0	0	0	0	0		1	1	0	0	1	1	40	1	4	1	1	2	0	1	0
403	403	Minhang	2020	1	4	1	1		0	0		1	0	1	0	3	4		0	0	0	0	0	1		1	0	0	0	0	1	42	1	5	1	0	2	0	1	0
404	404	Minhang	2020	1	5	3	1		0	1		1	0	0	0	3	5		1	0	0	0	0	0		1	0	0	0	0	0	65	1	3	1	1	3	0	0	1
407	407	Changning	2020	1	4	2	1		0	1		0	0	0	1	4	4		1	0	0	0	0	0		1	1	1	1	1	1	63	1	4	1	1	3	0	0	1
413	413	Jiading	2020	1	5	4	2		0	0		0	0	1	0	5	5		1	0	0	0	0	0		1	1	1	1	0	0	40	1	3	1	0	3	0	0	1
415	415	Fengxian	2020	1	4	3	2		0	1		0	0	1	0	4	5		1	0	0	0	0	0		0	1	0	0	0	0	38	0	2	1	1	3	0	0	1
417	417	Qingpu	2020	1	5	4	1		0	1		1	0	0	0	4	5		0	0	1	0	0	0		1	1	1	1	1	1	35	0	4	1	1	2	0	1	0
420	420	Minhang	2020	1	5	3	2		0	0		1	0	0	1	4	5		1	0	0	0	0	0		0	0	0	1	1	0	45	1	4	0	1	2	0	1	0
424	424	Changning	2020	1	5	4	4		0	1		1	0	1	1	4	4		0	0	0	1	0	0		1	1	1	1	1	0	35	0	5	1	1	2	0	1	0
425	425	Songjiang	2020	1	5	3	2		0	1		0	0	1	0	5	5		0	0	0	1	0	0		0	1	1	0	0	0	50	1	2	0	1	3	0	0	1
426	426	Fengxian	2020	1	3	3	2		0	1		1	0	1	0	4	4		1	0	0	0	0	0		0	0	0	0	0	0	32	0	3	1	1	2	0	1	0
427	427	Baoshan	2020	1	5	3	3		0	1		0	1	0	0	5	3		0	0	0	0	0	1		1	0	0	0	0	1	56	1	4	0	1	3	0	0	1
431	431	Fengxian	2020	1	4	4	2		0	1		1	0	1	0	4	5		1	0	0	0	0	0		1	1	1	1	1	1	40	0	2	0	0	1	0	0	0
433	433	Qingpu	2020	1	4	1	1		0	0		0	1	0	0	4	5		0	0	0	0	0	1		1	1	1	1	1	1	55	1	1	1	0	3	0	0	1
434	434	Jiading	2020	1	4	3	1		0	1		1	0	0	1	3	4		0	1	0	0	0	0		1	0	1	1	1	0	35	0	5	1	1	2	0	1	0
437	437	Minhang	2020	1	4	2	3		0	1		0	0	1	0	4	4		1	0	0	0	0	0		1	0	0	0	1	0	44	1	5	1	0	3	0	0	1
444	444	Fengxian	2020	1	4	4	3		0	1		1	1	1	0	3	4		0	1	0	0	0	0		1	1	1	1	1	0	33	0	3	1	0	3	0	0	1
451	451	Fengxian	2020	1	4	1	1		0	1		1	0	0	0	4	3		0	0	1	0	0	0		1	1	1	1	1	1	50	1	2	0	0	2	0	1	0
453	453	Fengxian	2020	1	4	2	4		0	0		1	0	1	0	4	5		0	1	0	0	0	0		1	1	1	1	1	1	41	1	5	0	0	3	0	0	1
454	454	Fengxian	2020	1	4	1	1		1	0		1	0	0	0	3	5		1	0	0	0	0	0		0	0	0	0	0	1	25	0	4	0	0	1	0	0	0
458	458	Pudong	2020	1	5	1	1		1	0		0	0	0	1	5	5		1	0	0	0	0	0		0	0	0	0	0	1	26	1	1	0	0	2	0	1	0
459	459	Jing'an	2020	1	5	2	1		0	0		0	0	1	0	3	3		0	0	1	0	0	0		1	0	1	1	0	1	33	0	5	0	0	3	0	0	1
460	460	Fengxian	2020	1	4	5	1		0	0		0	1	0	0	4	4		0	1	0	0	0	0		0	0	0	1	0	1	39	0	1	1	1	1	0	0	0
464	464	Pudong	2020	1	5	1	1		0	1		1	1	0	0	5	5		1	0	0	0	0	0		1	1	1	1	1	1	23	1	5	0	0	2	0	1	0
469	469	Fengxian	2020	1	4	3	2		0	0		1	0	1	0	4	4		0	0	0	1	0	0		1	1	1	1	1	1	24	1	5	0	0	2	0	1	0
470	470	Fengxian	2020	1	4	2	1		0	0		1	0	0	0	4	4		0	1	0	0	0	0		0	0	0	0	0	1	24	0	4	1	0	2	0	1	0
477	477	Pudong	2020	1	4	3	2		0	0		0	0	1	0	4	4		0	0	0	0	0	1		1	0	0	0	1	1	24	0	5	0	0	2	0	1	0
478	478	Hongkou	2020	1	5	2	1		0	1		1	0	0	0	5	5		0	0	0	0	1	0		0	1	1	1	0	1	30	1	5	0	0	2	0	1	0
485	485	Xuhui	2020	1	3	2	1		1	0		0	1	0	0	4	4		0	1	0	0	0	0		1	1	1	1	1	1	26	1	4	0	0	2	0	1	0
490	490	Pudong	2020	1	4	4	2		0	1		1	0	1	1	4	4		0	0	0	1	0	0		0	0	0	1	1	1	35	1	4	1	0	2	0	1	0
491	491	Fengxian	2020	1	4	5	1		0	1		0	0	1	0	5	5		1	0	0	0	0	0		1	1	0	0	0	1	24	1	4	0	1	1	0	0	0
492	492	Fengxian	2020	1	5	4	2		0	1		1	0	1	0	5	5		0	1	0	0	0	0		1	1	1	1	0	0	38	1	4	0	0	3	0	0	1
493	493	Fengxian	2020	1	5	2	1		1	0		1	1	1	0	5	4		0	0	1	0	0	0		1	0	1	1	0	1	23	0	4	0	1	1	0	0	0
496	496	Pudong	2020	1	5	1	1		1	0		1	0	1	0	5	5		0	0	1	0	0	0		0	0	1	1	1	0	25	0	4	0	0	1	0	0	0
500	500	Minhang	2020	1	5	2	1		0	0		1	1	1	1	5	5		1	0	0	0	0	0		1	1	1	1	1	1	21	0	4	0	0	1	0	0	0
512	512	Minhang	2020	1	5	4	2		0	0		1	1	1	0	4	4		0	1	0	0	0	0		1	1	1	1	0	1	24	1	5	0	1	2	0	1	0
516	516	Pudong	2020	1	4	4	2		1	0		1	0	0	0	4	4		0	0	0	1	0	0		1	0	0	0	0	1	25	0	4	0	0	1	0	0	0
517	517	Hongkou	2020	1	5	3	1		0	0		0	0	0	1	5	5		0	0	0	1	0	0		1	1	1	1	1	0	28	0	4	0	0	1	0	0	0
520	520	Minhang	2020	1	5	1	1		1	0		1	0	0	0	5	5		1	0	0	0	0	0		0	0	0	0	0	1	20	1	2	0	0	1	0	0	0
522	522	Minhang	2020	1	4	2	1		0	1		0	0	1	0	3	4		0	1	0	0	0	0		0	1	1	0	0	0	24	1	4	0	1	3	0	0	1
527	527	Jing'an	2020	1	4	3	4		0	1		1	0	1	1	4	5		1	0	0	0	0	0		1	1	0	1	1	1	31	0	3	0	0	3	0	0	1
529	529	Minhang	2020	1	4	4	2		0	0		0	0	1	0	4	5		1	0	0	0	0	0		0	0	0	1	1	1	26	1	5	0	0	1	0	0	0
530	530	Minhang	2020	1	4	1	1		0	1		0	0	1	0	3	4		0	0	1	0	0	0		0	1	1	1	1	0	44	1	3	0	0	3	0	0	1
531	531	Minhang	2020	1	3	1	1		0	1		0	0	1	0	3	4		0	1	0	0	0	0		1	1	1	1	1	0	21	1	3	0	1	1	0	0	0
533	533	Minhang	2020	1	4	2	1		0	0		0	0	0	1	4	4		0	1	0	0	0	0		1	0	0	0	0	0	22	1	4	0	0	3	0	0	1
538	538	Fengxian	2020	1	5	4	2		1	0		1	1	0	0	4	5		0	0	1	0	0	0		0	0	0	0	1	0	35	1	4	1	1	2	0	1	0
540	540	Fengxian	2020	1	4	1	1		0	0		0	0	1	0	3	4		0	0	0	1	0	0		0	1	0	1	1	0	20	0	3	1	0	3	0	0	1
543	543	Fengxian	2020	1	3	5	3		0	1		1	0	1	0	4	5		0	0	0	1	0	0		1	0	0	0	0	0	35	0	4	1	0	3	0	0	1
544	544	Fengxian	2020	1	4	5	1		0	1		1	0	0	0	4	5		0	1	0	0	0	0		1	1	0	1	0	0	38	1	2	1	1	2	0	1	0
551	551	Pudong	2020	1	5	5	1		0	0		1	0	1	0	4	4		0	1	0	0	0	0		0	1	1	1	0	1	28	0	4	0	0	2	0	1	0
555	555	Huangpu	2020	1	5	2	2		1	0		1	0	0	0	5	5		0	0	0	0	0	1		1	1	1	1	1	0	34	1	4	1	0	2	0	1	0
561	561	Fengxian	2020	1	4	4	5		0	0		0	0	1	0	5	5		0	1	0	0	0	0		1	1	1	1	0	1	29	1	5	0	0	1	0	0	0
562	562	Fengxian	2020	1	5	4	5		0	0		1	0	0	0	5	5		1	0	0	0	0	0		1	1	1	1	0	1	29	1	5	0	0	1	0	0	0
572	572	Pudong	2020	1	4	1	1		0	0		1	0	1	0	4	5		0	0	1	0	0	0		1	0	1	1	0	0	27	0	5	0	0	1	0	0	0
577	577	Fengxian	2020	1	4	2	1		0	0		0	0	1	0	4	4		0	0	1	0	0	0		0	0	0	1	0	1	36	0	3	1	0	3	0	0	1
588	588	Xuhui	2020	1	5	2	1		0	0		0	0	1	0	5	4		1	0	0	0	0	0		1	1	1	0	0	1	23	0	4	1	0	1	0	0	0
594	594	Minhang	2020	1	3	3	1		1	0		1	1	0	0	3	3		0	0	1	0	0	0		1	1	1	1	1	1	24	0	5	0	0	3	0	0	1
603	603	Minhang	2020	1	4	1	1		0	1		1	0	0	0	4	4		0	0	1	0	0	0		1	0	0	0	0	1	41	0	4	1	0	3	0	0	1
606	606	Xuhui	2020	1	4	3	3		0	0		1	0	1	0	5	3		0	1	0	0	0	0		0	0	0	0	1	1	72	1	2	1	1	3	0	0	1
609	609	Xuhui	2020	1	4	2	1		0	0		1	0	0	0	2	5		0	0	0	1	0	0		1	1	1	1	1	1	22	1	4	0	0	3	0	0	1
611	611	Xuhui	2020	1	4	4	3		0	0		1	1	0	0	4	4		0	0	1	0	0	0		0	1	0	1	0	1	33	0	1	1	1	3	0	0	1
612	612	Jing'an	2020	1	5	5	5		0	1		0	0	0	0	1	5		1	0	0	0	0	0		1	1	1	1	1	0	65	1	5	1	1	3	0	0	1
615	615	Huangpu	2020	1	3	5	3		1	0		0	0	1	0	4	4		0	1	0	0	0	0		1	0	0	0	0	1	99	1	4	1	1	3	0	0	1
616	616	Pudong	2020	1	4	3	2		0	0		1	1	1	1	4	4		0	0	1	0	0	0		1	1	1	1	1	1	26	0	5	0	0	1	0	0	0
624	624	Pudong	2020	1	3	4	1		1	0		1	0	0	0	3	3		1	0	0	0	0	0		1	1	1	1	1	1	25	0	4	0	0	2	0	1	0
625	625	Pudong	2020	1	3	1	1		1	0		1	0	1	0	5	1		0	0	0	1	0	0		1	1	1	1	1	0	25	0	4	0	0	1	0	0	0
638	638	Pudong	2020	1	3	2	1		1	0		0	0	0	1	3	3		0	1	0	0	0	0		1	1	1	1	1	0	24	0	4	0	0	1	0	0	0
643	643	Pudong	2020	1	4	5	1		0	0		1	0	1	0	4	5		0	0	0	1	0	0		0	0	1	1	0	1	25	1	4	1	0	1	0	0	0
646	646	Pudong	2020	1	5	1	1		0	0		1	1	0	0	4	4		0	1	0	0	0	0		1	1	1	1	1	1	26	0	4	0	0	3	0	0	1
647	647	Minhang	2020	1	5	5	1		0	1		1	1	1	0	5	5		1	0	0	0	0	0		1	0	0	0	0	1	20	1	4	0	0	3	0	0	1
658	658	Pudong	2020	1	3	3	2		0	0		0	1	0	0	5	4		1	0	0	0	0	0		1	0	0	0	0	0	22	0	4	0	0	3	0	0	1
659	659	Putuo	2020	1	5	1	1		1	0		1	0	0	0	5	5		1	0	0	0	0	0		0	1	0	0	0	1	23	0	4	0	0	2	0	1	0
661	661	Putuo	2020	1	3	3	2		1	0		0	1	0	0	2	2		0	0	0	0	1	0		1	1	0	0	0	0	25	0	4	0	0	3	0	0	1
663	663	Huangpu	2020	1	4	1	1		1	0		1	0	0	0	3	5		1	0	0	0	0	0		1	1	0	0	0	0	39	0	3	0	0	1	0	0	0
666	666	Putuo	2020	1	2	4	1		1	0		1	0	1	0	2	4		0	0	1	0	0	0		0	0	0	0	1	1	20	1	4	0	0	3	0	0	1
678	678	Xuhui	2020	1	5	2	1		1	0		0	1	0	0	4	4		0	0	0	0	1	0		0	0	0	0	0	0	30	0	4	1	0	1	0	0	0
683	683	Xuhui	2020	1	5	1	1		0	0		1	0	1	1	5	5		0	0	0	1	0	0		0	0	0	1	1	1	39	1	5	0	0	3	0	0	1
687	687	Jinshan	2020	1	5	1	1		0	0		1	0	0	0	4	5		1	0	0	0	0	0		0	0	0	0	0	1	28	0	4	0	0	2	0	1	0
688	688	Xuhui	2020	1	3	4	2		0	0		1	0	1	0	4	4		0	0	1	0	0	0		0	0	0	0	1	0	25	0	4	0	0	2	0	1	0
695	695	Xuhui	2020	1	4	3	1		0	0		0	1	0	0	4	3		0	0	0	0	0	1		0	0	0	1	0	0	24	0	5	0	0	2	0	1	0
701	701	Pudong	2020	1	4	2	1		0	0		0	0	1	0	3	3		0	1	0	0	0	0		0	1	1	1	1	1	23	0	5	0	0	1	0	0	0
707	707	Pudong	2020	1	5	2	1		0	1		1	0	1	1	5	5		1	0	0	0	0	0		0	1	0	1	0	0	24	0	4	0	0	2	0	1	0
712	712	Pudong	2020	1	3	2	2		1	0		0	1	0	0	4	4		0	0	0	0	0	1		0	1	0	1	1	0	24	0	5	0	0	2	0	1	0
714	714	Songjiang	2020	1	5	2	1		0	0		0	0	1	0	4	4		1	0	0	0	0	0		0	1	1	0	0	1	19	1	4	0	0	2	0	1	0
716	716	Pudong	2020	1	4	2	2		0	0		1	0	1	0	4	4		0	0	0	1	0	0		0	0	1	0	1	0	23	0	5	0	0	1	0	0	0
718	718	Hongkou	2020	1	4	1	1		0	1		1	0	1	0	3	4		0	1	0	0	0	0		1	1	0	1	0	0	20	1	4	0	0	3	0	0	1
722	722	Pudong	2020	1	4	2	2		0	0		0	0	1	0	4	5		1	0	0	0	0	0		0	0	0	1	0	1	22	0	5	0	0	3	0	0	1
725	725	Pudong	2020	1	4	2	1		0	0		1	0	0	0	4	3		0	0	0	0	1	0		1	0	0	1	1	0	23	0	5	1	0	3	0	0	1
728	728	Songjiang	2020	1	5	4	2		1	0		1	0	0	0	3	5		0	0	0	1	0	0		0	0	0	1	1	1	38	0	2	0	1	1	0	0	0
735	735	Jiading	2020	1	4	1	1		0	0		1	0	0	0	4	4		0	0	0	0	1	0		1	1	0	0	0	1	30	0	4	0	0	2	0	1	0
749	749	Pudong	2020	1	4	1	1		0	1		0	1	0	0	4	4		0	1	0	0	0	0		0	1	1	1	1	1	26	0	5	0	0	1	0	0	0
750	750	Pudong	2020	1	4	2	1		0	0		0	0	0	1	4	4		0	0	0	0	0	1		1	0	0	0	0	1	30	0	4	0	0	2	0	1	0
753	753	Pudong	2020	1	4	3	3		1	0		1	1	0	0	3	3		0	0	0	1	0	0		0	1	0	1	1	1	24	0	2	0	0	2	0	1	0
755	755	Pudong	2020	1	4	2	1		0	0		0	1	1	0	4	4		0	0	1	0	0	0		0	0	0	1	0	0	38	0	2	0	0	3	0	0	1
757	757	Songjiang	2020	1	5	2	2		0	1		1	0	0	0	5	5		0	1	0	0	0	0		0	0	0	0	0	0	30	1	4	0	0	2	0	1	0
758	758	Baoshan	2020	1	5	2	1		0	0		1	0	1	0	5	5		0	0	0	0	0	1		1	0	0	0	0	0	35	1	4	1	1	2	0	1	0
763	763	Songjiang	2020	1	3	2	1		0	1		1	0	0	0	3	3		0	0	0	0	0	1		0	0	0	0	0	1	20	0	4	0	1	1	0	0	0
770	770	Xuhui	2020	1	3	2	3		1	0		0	0	1	0	4	2		0	0	1	0	0	0		0	1	0	0	0	1	18	0	3	0	0	3	0	0	1
772	772	Huangpu	2020	1	3	2	1		1	0		0	1	0	0	3	3		0	0	1	0	0	0		1	1	1	1	1	1	22	0	3	0	0	2	0	1	0
778	778	Songjiang	2020	1	5	1	1		0	1		0	0	1	0	4	5		0	0	0	0	0	1		0	0	0	0	1	0	23	0	5	0	0	2	0	1	0
786	786	Songjiang	2020	1	5	5	1		1	0		1	0	0	0	5	5		1	0	0	0	0	0		0	0	0	0	0	1	18	1	4	0	1	2	0	1	0
789	789	Pudong	2020	1	4	3	2		0	0		1	0	0	0	4	4		0	0	0	0	0	1		0	0	0	0	1	1	22	0	5	0	0	2	0	1	0
790	790	Yangpu	2020	1	4	4	3		0	1		1	0	1	0	4	4		1	0	0	0	0	0		0	0	0	0	1	1	22	1	4	0	1	3	0	0	1
796	796	Songjiang	2020	1	5	5	3		0	1		0	1	0	0	5	3		0	0	1	0	0	0		0	1	0	1	0	0	21	1	4	0	0	2	0	1	0
804	804	Songjiang	2020	1	4	2	1		0	1		1	0	0	1	4	2		0	1	0	0	0	0		0	1	0	0	0	1	25	0	4	0	0	3	0	0	1
807	807	Pudong	2020	1	5	1	1		1	0		1	0	1	0	5	5		0	0	0	1	0	0		0	1	0	0	1	1	22	0	4	0	0	3	0	0	1
811	811	Songjiang	2020	1	5	4	2		1	0		1	0	0	0	5	5		1	0	0	0	0	0		1	0	0	0	0	1	19	1	4	0	0	2	0	1	0
821	821	Minhang	2020	1	4	2	2		0	0		1	1	0	0	3	3		0	0	0	1	0	0		0	1	1	0	1	1	21	1	4	0	0	3	0	0	1
822	822	Songjiang	2020	1	3	3	3		0	0		0	0	1	0	4	4		0	1	0	0	0	0		0	0	0	1	0	1	25	1	4	0	0	2	0	1	0
823	823	Xuhui	2020	1	4	4	2		1	0		1	0	0	0	3	4		1	0	0	0	0	0		0	0	0	1	1	1	23	0	4	0	0	2	0	1	0
831	831	Baoshan	2020	1	3	4	3		0	0		0	0	1	0	4	2		0	1	0	0	0	0		0	0	0	0	1	0	24	0	4	0	0	1	0	0	0
834	834	Songjiang	2020	1	4	2	1		0	1		1	0	0	0	4	4		0	0	1	0	0	0		0	0	1	0	0	1	24	0	4	0	0	2	0	1	0
836	836	Pudong	2020	1	4	4	1		0	1		0	0	1	0	4	5		0	0	1	0	0	0		0	1	0	1	1	1	23	0	5	0	0	2	0	1	0
837	837	Hongkou	2020	1	5	1	1		1	0		1	0	0	0	5	5		1	0	0	0	0	0		0	0	0	0	0	1	19	1	5	0	0	3	0	0	1
840	840	Songjiang	2020	1	5	2	1		0	1		1	0	1	0	5	2		1	0	0	0	0	0		0	0	0	0	1	1	28	0	4	0	0	1	0	0	0
842	842	Songjiang	2020	1	4	4	1		1	0		1	0	1	0	4	4		0	0	1	0	0	0		0	1	0	1	1	0	24	1	5	0	0	2	0	1	0
843	843	Songjiang	2020	1	4	2	1		1	0		1	1	0	0	4	4		0	0	0	1	0	0		1	0	0	0	0	1	22	0	4	0	0	1	0	0	0
855	855	Pudong	2020	1	3	2	4		0	0		0	0	1	0	3	2		0	0	0	1	0	0		0	0	0	0	1	1	22	0	4	0	0	1	0	0	0
857	857	Putuo	2020	1	4	4	3		0	0		1	0	1	1	4	3		0	0	1	0	0	0		1	1	1	1	1	1	36	1	4	1	1	3	0	0	1
858	858	Yangpu	2020	1	5	2	1		0	1		1	0	1	0	4	5		0	0	0	0	0	1		1	0	0	0	1	1	36	0	4	1	0	3	0	0	1
859	859	Minhang	2020	1	4	2	2		0	0		0	0	1	0	4	4		0	0	1	0	0	0		0	0	0	0	1	0	24	0	4	0	1	2	0	1	0
861	861	Jinshan	2020	1	4	2	1		0	1		0	0	1	0	3	3		0	0	1	0	0	0		1	0	0	0	1	1	23	1	4	0	0	3	0	0	1
866	866	Xuhui	2020	1	5	3	4		1	0		1	0	0	0	5	5		1	0	0	0	0	0		0	0	0	0	0	0	20	0	4	1	1	2	0	1	0
868	868	Xuhui	2020	1	4	4	2		1	0		0	1	0	0	4	4		1	0	0	0	0	0		1	1	1	1	1	1	19	0	4	0	0	2	0	1	0
876	876	Pudong	2020	1	5	1	1		0	0		1	1	1	0	5	5		0	0	1	0	0	0		0	1	0	0	0	0	22	0	4	0	0	2	0	1	0
877	877	Minhang	2020	1	4	3	2		0	0		1	0	1	0	4	4		1	0	0	0	0	0		0	0	0	1	1	1	22	0	4	0	0	2	0	1	0
882	882	Jiading	2020	1	3	4	3		0	0		0	1	0	0	3	1		0	0	0	1	0	0		0	0	1	1	1	1	27	0	1	0	0	1	0	0	0
883	883	Pudong	2020	1	5	4	1		0	0		0	0	1	0	4	5		0	0	1	0	0	0		0	0	0	0	1	0	50	1	1	0	0	1	0	0	0
887	887	Jiading	2020	1	4	2	1		0	0		1	0	0	0	4	4		1	0	0	0	0	0		0	0	0	0	0	1	23	0	5	0	0	2	0	1	0
889	889	Jiading	2020	1	3	1	2		1	0		1	0	0	0	5	3		1	0	0	0	0	0		1	0	0	0	0	1	24	1	5	0	0	3	0	0	1
890	890	Jiading	2020	1	3	3	1		1	0		1	1	0	0	4	5		0	0	0	0	0	1		0	0	0	0	0	1	25	0	5	0	0	3	0	0	1
891	891	Jiading	2020	1	4	1	1		0	0		1	1	0	0	5	5		0	0	1	0	0	0		0	0	0	0	0	1	22	0	4	0	0	1	0	0	0
892	892	Pudong	2020	1	4	1	1		0	0		1	0	0	0	4	4		0	0	1	0	0	0		0	1	1	0	0	1	34	0	5	1	0	2	0	1	0
894	894	Pudong	2020	1	4	3	3		0	0		1	0	1	0	4	4		1	0	0	0	0	0		0	0	0	1	1	1	24	0	4	1	0	2	0	1	0
896	896	Jiading	2020	1	4	2	2		0	1		1	1	1	0	4	5		0	1	0	0	0	0		1	0	1	1	0	1	28	1	5	0	1	2	0	1	0
897	897	Jiading	2020	1	4	2	1		0	0		1	1	0	0	4	5		0	0	1	0	0	0		0	0	0	0	1	1	26	0	4	0	0	3	0	0	1
904	904	Jiading	2020	1	4	3	5		0	1		1	0	1	0	4	4		0	0	1	0	0	0		1	1	1	1	0	1	24	0	5	0	0	2	0	1	0
906	906	Jiading	2020	1	4	3	2		0	1		1	0	1	0	4	5		1	0	0	0	0	0		1	1	1	1	0	1	25	0	5	0	0	3	0	0	1
907	907	Pudong	2020	1	5	1	4		0	0		0	1	1	0	3	3		0	0	1	0	0	0		1	1	0	0	0	1	26	0	5	0	1	1	0	0	0
909	909	Jiading	2020	1	4	3	1		1	0		1	0	0	0	3	5		1	0	0	0	0	0		1	0	0	0	0	1	25	1	5	0	0	2	0	1	0
910	910	Jiading	2020	1	4	2	1		0	1		0	0	1	0	4	4		1	0	0	0	0	0		0	0	0	0	1	1	28	0	5	0	0	2	0	1	0
913	913	Jiading	2020	1	5	4	3		0	1		1	0	0	0	5	5		0	0	1	0	0	0		1	0	0	0	0	0	30	1	2	0	0	2	0	1	0
914	914	Jiading	2020	1	4	3	3		0	0		1	0	1	1	4	4		0	0	0	1	0	0		0	1	1	1	0	0	23	1	5	0	0	2	0	1	0
918	918	Jiading	2020	1	3	3	2		0	0		1	0	0	0	4	5		1	0	0	0	0	0		0	0	0	0	1	1	30	1	5	1	0	3	0	0	1
919	919	Pudong	2020	1	5	3	1		0	0		1	1	1	1	4	5		1	0	0	0	0	0		0	0	0	1	1	0	30	1	4	0	0	1	0	0	0
920	920	Jiading	2020	1	5	2	1		0	0		0	1	0	0	4	4		0	0	0	1	0	0		1	0	1	0	1	1	25	1	5	0	0	2	0	1	0
926	926	Jiading	2020	1	4	3	1		0	0		0	1	0	0	3	4		1	0	0	0	0	0		1	1	0	0	1	1	25	0	4	1	0	2	0	1	0
931	931	Jiading	2020	1	4	4	2		0	0		1	0	1	0	4	4		0	0	1	0	0	0		1	1	0	0	1	1	26	0	5	0	0	1	0	0	0
936	936	Changning	2020	1	4	1	1		0	1		1	1	1	1	4	4		0	0	0	1	0	0		0	0	1	1	0	1	25	0	4	0	1	3	0	0	1
944	944	Pudong	2020	1	4	3	3		0	0		1	0	0	1	3	3		0	0	1	0	0	0		1	1	1	1	1	0	27	0	4	0	0	2	0	1	0
954	954	Hongkou	2020	1	4	1	1		1	0		1	0	0	0	5	3		1	0	0	0	0	0		1	0	0	1	0	0	30	1	4	0	0	2	0	1	0
956	956	Putuo	2020	1	5	4	5		0	1		0	0	1	0	5	5		0	0	0	0	0	1		0	0	0	0	1	1	25	0	3	0	0	2	0	1	0
957	957	Putuo	2020	1	5	1	1		0	1		1	1	1	0	5	5		0	0	0	1	0	0		1	1	1	1	1	1	24	0	4	0	0	1	0	0	0
958	958	Putuo	2020	1	2	3	2		0	1		0	1	0	0	4	3		0	0	1	0	0	0		1	1	0	0	0	1	26	0	3	0	0	3	0	0	1
961	961	Jing'an	2020	1	4	1	1		0	0		1	1	0	0	4	4		1	0	0	0	0	0		0	0	0	0	1	0	27	1	4	0	1	2	0	1	0
965	965	Jing'an	2020	1	4	2	1		0	0		1	0	1	0	4	4		0	0	1	0	0	0		1	1	1	1	1	1	30	1	4	0	1	1	0	0	0
975	975	Huangpu	2020	1	5	2	3		0	0		1	0	1	0	4	4		1	0	0	0	0	0		0	0	0	0	1	0	35	1	5	0	0	1	0	0	0
977	977	Putuo	2020	1	4	3	1		0	1		1	0	0	0	4	4		0	0	0	1	0	0		0	0	1	0	0	0	33	1	4	1	0	2	0	1	0
988	988	Hongkou	2020	1	4	4	2		0	1		1	0	1	0	4	4		0	0	0	1	0	0		1	1	1	1	1	1	23	0	5	0	0	3	0	0	1
990	990	Jiading	2020	1	4	1	2		0	0		1	0	1	0	4	4		1	0	0	0	0	0		1	0	1	1	1	1	22	0	5	0	0	2	0	1	0
991	991	Xuhui	2020	1	5	1	1		0	1		0	0	0	1	3	3		1	0	0	0	0	0		0	1	1	0	0	0	25	0	5	0	0	3	0	0	1
992	992	Hongkou	2020	1	3	1	1		0	0		0	0	0	1	3	2		1	0	0	0	0	0		0	0	0	1	0	1	26	0	4	0	0	1	0	0	0
995	995	Huangpu	2020	1	4	1	1		0	0		0	1	0	0	5	2		0	0	0	1	0	0		1	0	0	0	1	1	18	1	4	0	1	2	0	1	0
999	999	Putuo	2020	1	4	2	2		0	1		1	0	1	0	4	5		0	0	0	1	0	0		0	1	0	0	0	0	48	0	2	1	0	3	0	0	1
1001	1001	Jiading	2020	1	5	5	5		0	1		0	0	1	0	5	5		0	0	0	0	1	0		0	0	0	0	1	0	26	0	4	1	0	3	0	0	1
1005	1005	Pudong	2020	1	5	4	5		0	0		1	1	0	0	4	5		0	0	0	1	0	0		0	0	0	1	1	0	32	0	4	0	0	1	0	0	0
1007	1007	Huangpu	2020	1	3	1	1		0	0		1	0	1	0	3	5		0	0	0	1	0	0		0	0	0	0	0	1	20	0	4	0	0	1	0	0	0
1009	1009	Huangpu	2020	1	5	1	1		0	0		1	0	0	0	3	3		0	0	0	0	0	1		0	1	1	1	1	1	23	0	4	0	0	1	0	0	0
1010	1010	Jing'an	2020	1	4	2	1		1	0		0	0	1	0	3	3		0	0	0	0	0	1		0	0	1	1	0	0	28	1	5	0	0	2	0	1	0
1015	1015	Jing'an	2020	1	5	3	1		0	1		1	0	1	0	4	5		0	0	0	1	0	0		0	0	1	1	1	0	35	1	4	1	0	2	0	1	0
1016	1016	Putuo	2020	1	4	3	1		0	0		0	0	1	0	4	4		0	0	0	0	0	1		1	1	1	0	1	1	33	0	3	1	0	1	0	0	0
1018	1018	Jing'an	2020	1	4	1	1		1	0		1	1	0	0	4	4		1	0	0	0	0	0		0	1	1	1	1	0	36	1	4	0	0	2	0	1	0
1019	1019	Huangpu	2020	1	4	1	2		1	0		1	1	0	0	4	4		1	0	0	0	0	0		0	0	0	0	1	1	25	0	4	0	0	2	0	1	0
1027	1027	Pudong	2020	1	4	2	5		0	1		1	1	1	0	4	4		0	0	1	0	0	0		0	1	0	0	1	0	22	0	4	0	0	3	0	0	1
1029	1029	Baoshan	2020	1	5	2	1		0	0		1	0	0	0	5	4		0	0	1	0	0	0		0	0	0	0	0	1	35	1	2	1	0	2	0	1	0
1030	1030	Jiading	2020	1	4	1	1		0	0		0	1	0	0	3	3		0	0	0	1	0	0		0	0	0	1	0	0	27	0	3	1	1	2	0	1	0
1032	1032	Jiading	2020	1	5	2	2		0	1		1	0	0	0	5	5		0	0	1	0	0	0		1	1	1	1	1	1	26	0	4	1	1	2	0	1	0
1034	1034	Jiading	2020	1	4	5	3		0	1		1	0	0	1	3	5		0	1	0	0	0	0		0	0	1	1	1	1	35	0	4	1	0	1	0	0	0
1038	1038	Pudong	2020	1	4	3	1		0	1		0	0	1	0	4	4		0	0	1	0	0	0		1	1	1	1	1	1	40	0	5	0	0	2	0	1	0
1040	1040	Pudong	2020	1	4	2	2		0	1		0	0	1	0	4	4		0	0	1	0	0	0		1	1	0	0	1	1	35	0	3	0	1	2	0	1	0
1046	1046	Jing'an	2020	1	4	3	1		0	1		1	1	1	1	4	3		0	0	1	0	0	0		1	1	1	1	0	0	16	1	2	0	0	2	0	1	0
1048	1048	Putuo	2020	1	3	2	1		1	0		1	1	0	0	4	4		0	0	0	1	0	0		1	0	0	1	1	0	16	1	1	1	1	2	0	1	0
1055	1055	Jiading	2020	1	4	1	1		0	1		0	1	1	0	4	4		1	0	0	0	0	0		1	1	0	1	0	0	40	1	4	0	1	3	0	0	1
1056	1056	Jiading	2020	1	3	1	1		0	0		1	1	1	0	3	2		0	0	0	1	0	0		1	0	0	0	0	0	31	0	3	0	0	2	0	1	0
1068	1068	Jiading	2020	1	1	5	5		0	1		0	0	1	0	5	3		0	0	0	0	0	1		0	0	0	0	0	1	30	1	3	0	0	3	0	0	1
1070	1070	Jiading	2020	1	5	1	1		0	0		1	0	0	0	2	5		1	0	0	0	0	0		0	0	0	0	0	0	35	0	3	0	0	1	0	0	0
1074	1074	Baoshan	2020	1	4	3	3		0	1		1	0	1	0	3	4		0	1	0	0	0	0		0	1	0	1	1	0	21	1	3	0	0	2	0	1	0
1079	1079	Pudong	2020	1	4	2	3		1	0		1	1	0	0	5	5		0	0	1	0	0	0		1	0	0	0	0	0	23	0	5	0	0	1	0	0	0
1082	1082	Putuo	2020	1	4	2	2		0	1		1	1	1	0	5	3		0	0	0	1	0	0		1	1	1	1	0	1	35	1	3	0	1	2	0	1	0
1083	1083	Hongkou	2020	1	3	4	3		0	1		1	1	1	0	4	5		0	1	0	0	0	0		1	1	1	1	1	1	33	1	4	0	0	2	0	1	0
1084	1084	Jiading	2020	1	5	2	2		1	0		0	0	1	0	5	5		0	0	0	0	1	0		0	0	0	0	0	1	24	0	3	0	0	1	0	0	0
1086	1086	Putuo	2020	1	5	2	1		0	0		1	0	0	0	5	5		0	0	1	0	0	0		0	0	0	0	1	1	26	1	3	0	0	3	0	0	1
1087	1087	Jiading	2020	1	4	5	2		0	0		1	1	1	1	4	5		0	0	0	1	0	0		1	1	1	1	1	1	30	1	3	0	1	2	0	1	0
1095	1095	Baoshan	2020	1	4	3	1		0	1		1	0	1	0	4	2		1	0	0	0	0	0		1	0	0	1	1	1	35	0	3	0	0	1	0	0	0
1100	1100	Jiading	2020	1	4	1	1		1	0		1	0	0	0	2	5		0	0	1	0	0	0		0	0	0	0	1	1	40	0	1	1	1	2	0	1	0
1104	1104	Pudong	2020	1	4	4	4		0	1		1	0	1	0	4	5		0	0	1	0	0	0		1	1	1	1	1	0	24	0	5	0	0	3	0	0	1
1109	1109	Jiading	2020	1	5	3	2		1	0		1	1	1	0	3	3		0	0	1	0	0	0		1	0	0	0	0	0	40	1	3	1	0	2	0	1	0
1110	1110	Qingpu	2020	1	5	1	1		1	1		1	0	0	0	5	5		1	0	0	0	0	0		0	0	0	0	0	0	22	1	5	0	0	2	0	1	0
1111	1111	Pudong	2020	1	5	3	1		0	0		1	0	1	0	4	4		0	0	1	0	0	0		1	1	0	0	0	1	26	0	5	0	0	2	0	1	0
1112	1112	Baoshan	2020	1	4	2	1		0	0		1	0	0	0	5	4		0	0	0	1	0	0		0	0	0	0	0	0	43	1	1	0	0	1	0	0	0
1115	1115	Pudong	2020	1	4	3	2		0	1		0	0	1	0	1	5		0	0	0	1	0	0		1	0	1	0	1	0	24	0	5	0	0	1	0	0	0
1116	1116	Pudong	2020	1	4	2	1		0	1		1	0	0	0	4	3		0	0	0	1	0	0		1	0	0	1	1	0	22	0	5	0	0	2	0	1	0
1119	1119	Baoshan	2020	1	4	2	1		0	1		1	0	0	0	4	4		0	0	0	1	0	0		1	1	1	1	1	0	22	0	5	0	0	2	0	1	0
1130	1130	Putuo	2020	1	5	4	3		1	0		1	0	0	0	5	5		1	0	0	0	0	0		0	0	0	0	0	1	40	1	3	1	1	3	0	0	1
3	3	Minhang	2020	0	3	2	2		0	0		1	0	0	0	5	3		1	0	0	0	0	0		0	1	0	1	0	1	32	1	3	1	0	2	0	1	0
23	23	Huangpu	2020	0	3	3	1		0	0		1	0	1	0	4	3		0	0	0	0	0	1		0	0	0	0	0	1	26	1	4	0	0	2	0	1	0
25	25	Jing'an	2020	0	3	5	2		0	0		0	0	1	0	4	3		0	0	1	0	0	0		0	0	0	0	1	0	47	1	2	0	0	1	0	0	0
27	27	Pudong	2020	0	3	5	1		0	0		0	1	0	0	4	3		0	0	0	1	0	0		0	0	0	0	1	0	27	1	4	1	0	1	0	0	0
32	32	Jing'an	2020	0	4	3	2		0	0		0	0	1	0	4	4		1	0	0	0	0	0		0	0	0	0	1	1	26	0	5	0	0	3	0	0	1
37	37	Jing'an	2020	0	4	1	2		1	0		0	1	0	0	4	4		0	0	0	0	0	1		0	0	0	0	1	0	24	0	5	0	1	2	0	1	0
39	39	Putuo	2020	0	3	3	1		0	1		1	0	0	0	3	4		1	0	0	0	0	0		1	0	0	0	0	0	36	0	4	0	0	1	0	0	0
42	42	Jing'an	2020	0	5	4	5		0	1		0	0	1	0	4	4		0	0	0	1	0	0		0	0	0	0	0	0	18	0	4	1	1	2	0	1	0
45	45	Hongkou	2020	0	4	3	2		1	0		0	0	1	0	4	3		0	0	1	0	0	0		0	0	0	1	0	1	48	0	1	1	0	2	0	1	0
53	53	Yangpu	2020	0	4	4	1		0	1		0	0	1	0	4	4		0	1	0	0	0	0		1	0	0	0	1	0	19	0	4	0	1	2	0	1	0
71	71	Jiading	2020	0	3	3	1		0	0		0	0	0	1	3	3		0	0	1	0	0	0		1	0	0	0	0	0	27	0	3	1	0	2	0	1	0
73	73	Jiading	2020	0	2	1	1		0	1		0	0	1	0	2	4		0	0	0	0	1	0		1	0	0	0	1	0	36	0	3	1	0	2	0	1	0
74	74	Jiading	2020	0	3	3	3		0	0		1	0	0	1	3	5		0	1	0	0	0	0		0	0	1	1	1	0	33	0	3	1	0	3	0	0	1
78	78	Jiading	2020	0	4	2	1		0	0		0	0	1	0	3	4		0	1	0	0	0	0		1	1	0	0	0	0	33	0	3	1	1	3	0	0	1
87	87	Songjiang	2020	0	4	2	2		0	0		1	0	0	1	4	2		0	0	1	0	0	0		1	1	0	0	1	1	22	1	3	0	0	2	0	1	0
96	96	Songjiang	2020	0	4	4	3		0	0		0	1	1	0	3	2		0	1	0	0	0	0		1	0	0	1	0	0	24	1	4	1	1	2	0	1	0
100	100	Songjiang	2020	0	5	3	2		1	0		0	1	0	0	4	2		0	0	0	1	0	0		0	0	0	1	1	0	50	1	4	0	0	3	0	0	1
105	105	Pudong	2020	0	4	3	3		0	0		1	1	1	0	3	3		0	1	0	0	0	0		0	0	0	0	1	1	29	0	4	1	0	3	0	0	1
113	113	Jiading	2020	0	2	3	3		0	0		1	1	0	1	4	4		1	0	0	0	0	0		1	0	0	1	1	1	28	1	4	0	0	3	0	0	1
117	117	Songjiang	2020	0	4	5	1		0	0		0	1	1	0	3	3		0	0	0	0	1	0		0	1	1	1	1	0	60	0	1	0	1	2	0	1	0
121	121	Songjiang	2020	0	4	5	3		0	0		0	0	1	0	5	2		0	1	0	0	0	0		0	0	0	1	1	0	23	0	4	1	0	1	0	0	0
145	145	Pudong	2020	0	4	2	3		0	0		1	1	1	0	5	4		1	0	0	0	0	0		1	1	1	1	1	0	31	0	2	1	0	2	0	1	0
148	148	Pudong	2020	0	3	5	3		0	0		0	1	1	0	4	3		0	0	0	1	0	0		0	0	0	0	1	0	43	0	2	0	1	1	0	0	0
173	173	Jiading	2020	0	3	3	4		0	0		0	0	1	0	3	3		0	0	0	1	0	0		0	0	0	0	1	1	35	0	4	1	1	3	0	0	1
178	178	Baoshan	2020	0	4	4	2		0	0		1	0	1	0	4	4		0	1	0	0	0	0		1	0	0	0	0	0	36	0	2	1	0	2	0	1	0
187	187	Baoshan	2020	0	3	4	1		0	0		1	0	1	0	4	5		0	0	0	0	1	0		1	0	0	0	0	0	40	1	1	0	0	1	0	0	0
192	192	Baoshan	2020	0	3	1	1		0	0		0	0	1	0	4	3		1	0	0	0	0	0		0	0	0	0	0	1	68	1	1	1	1	2	0	1	0
199	199	Jiading	2020	0	3	2	3		0	0		0	0	1	0	4	4		1	0	0	0	0	0		0	0	0	1	0	0	34	0	2	1	0	1	0	0	0
200	200	Jiading	2020	0	2	2	2		0	1		0	1	0	0	3	3		0	0	0	1	0	0		0	0	1	0	0	1	40	0	1	1	0	3	0	0	1
202	202	Baoshan	2020	0	1	3	1		0	1		1	0	1	0	3	3		0	0	1	0	0	0		0	0	0	0	0	1	66	1	2	0	0	1	0	0	0
205	205	Baoshan	2020	0	3	5	2		0	0		1	1	1	0	3	2		0	1	0	0	0	0		1	1	0	0	0	1	50	1	1	0	0	3	0	0	1
217	217	Minhang	2020	0	5	3	4		0	1		0	0	1	1	4	4		0	0	0	1	0	0		1	1	0	0	0	0	48	1	5	0	0	2	0	1	0
219	219	Fengxian	2020	0	2	1	1		0	1		1	0	0	0	4	4		1	0	0	0	0	0		1	0	0	0	0	0	52	1	5	0	0	3	0	0	1
221	221	Minhang	2020	0	4	1	1		1	0		0	0	0	1	3	5		0	0	0	1	0	0		0	0	0	0	1	1	31	0	4	0	0	3	0	0	1
223	223	Fengxian	2020	0	2	2	1		0	0		0	1	1	0	3	4		0	0	0	1	0	0		1	1	1	1	1	0	36	1	5	1	1	2	0	1	0
230	230	Fengxian	2020	0	3	2	1		0	0		0	0	1	0	3	4		0	0	1	0	0	0		0	0	0	0	1	1	30	1	5	0	0	3	0	0	1
238	238	Fengxian	2020	0	4	5	1		0	0		0	1	0	1	4	4		0	0	0	0	0	1		1	0	0	0	1	0	32	0	5	1	0	2	0	1	0
239	239	Fengxian	2020	0	4	1	1		0	0		0	0	0	1	4	2		0	0	1	0	0	0		1	1	0	0	0	0	28	0	5	0	0	3	0	0	1
243	243	Pudong	2020	0	4	2	1		0	0		0	0	1	0	4	2		0	0	1	0	0	0		0	0	0	0	0	0	25	0	4	0	0	3	0	0	1
253	253	Xuhui	2020	0	3	3	1		0	1		1	0	1	0	4	4		1	0	0	0	0	0		1	0	0	1	1	1	43	1	5	1	0	2	0	1	0
255	255	Fengxian	2020	0	3	2	1		0	1		1	0	1	0	3	4		0	1	0	0	0	0		1	0	0	1	1	0	33	0	4	1	1	2	0	1	0
256	256	Huangpu	2020	0	3	2	2		0	0		1	0	0	1	4	4		1	0	0	0	0	0		1	0	0	0	0	0	31	0	4	0	0	2	0	1	0
258	258	Fengxian	2020	0	3	2	1		0	1		1	0	1	0	3	4		0	1	0	0	0	0		0	1	0	1	1	0	33	0	4	1	1	2	0	1	0
268	268	Minhang	2020	0	5	2	2		0	0		1	0	0	0	4	4		0	0	0	1	0	0		1	0	0	0	0	1	45	1	4	0	1	3	0	0	1
274	274	Putuo	2020	0	5	3	1		1	0		1	0	0	1	4	5		0	1	0	0	0	0		0	0	0	0	0	0	38	1	5	0	1	2	0	1	0
282	282	Songjiang	2020	0	4	2	2		0	1		1	0	0	1	4	4		0	0	1	0	0	0		1	1	0	0	0	0	30	1	5	0	0	1	0	0	0
292	292	Songjiang	2020	0	5	2	1		0	0		1	0	0	0	3	5		1	0	0	0	0	0		1	1	1	1	1	0	53	1	5	0	0	2	0	1	0
294	294	Minhang	2020	0	4	4	1		0	0		0	0	1	0	3	3		0	0	0	1	0	0		1	0	0	0	0	1	72	1	4	1	1	2	0	1	0
296	296	Jing'an	2020	0	5	1	1		0	0		1	0	0	0	4	5		1	0	0	0	0	0		0	1	0	0	0	1	68	1	4	0	0	1	0	0	0
304	304	Jiading	2020	0	4	3	3		0	1		1	0	1	0	4	3		1	0	0	0	0	0		1	0	0	0	1	0	48	1	3	0	1	1	0	0	0
312	312	Putuo	2020	0	4	5	5		0	0		1	1	1	1	4	4		1	0	0	0	0	0		1	0	0	0	1	0	41	1	5	1	1	2	0	1	0
314	314	Fengxian	2020	0	5	2	1		0	0		1	0	1	0	5	5		0	0	1	0	0	0		1	0	1	1	1	1	24	0	4	0	0	3	0	0	1
315	315	Huangpu	2020	0	4	2	1		0	0		0	1	0	0	3	4		0	1	0	0	0	0		1	0	0	1	1	0	64	0	4	1	1	2	0	1	0
316	316	Changning	2020	0	4	5	3		0	1		0	0	1	0	4	5		0	0	0	0	0	1		0	0	0	0	0	1	65	1	3	1	0	2	0	1	0
323	323	Xuhui	2020	0	2	1	1		0	0		0	0	1	0	5	2		1	0	0	0	0	0		1	0	0	0	1	1	37	1	5	1	1	2	0	1	0
330	330	Hongkou	2020	0	3	2	1		0	0		1	1	0	0	3	4		1	0	0	0	0	0		1	0	0	1	1	1	75	1	4	0	1	2	0	1	0
334	334	Putuo	2020	0	4	3	5		0	1		1	1	0	0	4	5		0	0	0	0	0	1		1	1	0	0	0	0	43	1	4	1	1	3	0	0	1
338	338	Songjiang	2020	0	1	3	1		0	0		0	0	1	0	3	3		0	0	0	1	0	0		0	0	0	0	1	1	60	1	4	1	1	3	0	0	1
339	339	Minhang	2020	0	5	2	1		0	0		0	1	1	0	4	4		1	0	0	0	0	0		1	0	0	0	0	1	39	1	5	1	1	3	0	0	1
352	352	Fengxian	2020	0	3	2	1		0	0		1	0	0	0	3	4		0	0	1	0	0	0		0	1	0	0	1	0	26	0	5	0	0	1	0	0	0
355	355	Minhang	2020	0	4	3	2		0	1		0	1	0	0	4	4		1	0	0	0	0	0		1	0	0	0	0	1	57	1	5	0	1	2	0	1	0
357	357	Fengxian	2020	0	1	2	1		0	0		0	0	1	0	3	4		0	0	0	1	0	0		1	0	0	0	1	1	33	1	5	1	1	2	0	1	0
358	358	Fengxian	2020	0	3	1	1		1	0		0	0	0	1	2	5		0	0	1	0	0	0		1	1	0	1	1	0	31	1	5	0	0	3	0	0	1
359	359	Minhang	2020	0	3	3	1		1	0		1	0	1	0	3	3		1	0	0	0	0	0		0	0	0	1	1	0	45	1	5	0	1	2	0	1	0
360	360	Fengxian	2020	0	4	3	1		1	0		1	0	1	0	4	3		0	0	0	0	1	0		0	0	0	0	1	0	27	1	5	0	0	1	0	0	0
362	362	Fengxian	2020	0	4	4	1		0	1		0	0	0	1	4	4		1	0	0	0	0	0		1	0	0	0	0	0	49	1	5	0	1	2	0	1	0
365	365	Songjiang	2020	0	5	1	1		0	1		1	0	0	0	3	5		1	0	0	0	0	0		1	1	0	0	0	0	60	1	2	0	0	3	0	0	1
381	381	Minhang	2020	0	4	2	1		0	1		0	1	1	0	4	4		1	0	0	0	0	0		1	0	0	0	1	0	38	1	5	1	0	2	0	1	0
383	383	Pudong	2020	0	2	2	1		0	1		1	0	0	0	3	5		1	0	0	0	0	0		1	0	0	1	0	0	52	1	4	0	1	2	0	1	0
397	397	Minhang	2020	0	4	4	2		0	1		1	0	1	0	4	4		1	0	0	0	0	0		1	0	0	0	0	0	33	1	4	1	1	3	0	0	1
410	410	Pudong	2020	0	2	4	1		0	1		1	0	0	0	4	4		1	0	0	0	0	0		0	0	0	0	1	0	48	1	5	0	0	2	0	1	0
411	411	Changning	2020	0	4	2	1		0	0		1	0	1	0	4	4		1	0	0	0	0	0		1	0	0	0	1	1	55	1	4	0	0	2	0	1	0
416	416	Hongkou	2020	0	4	2	2		0	1		0	0	1	0	4	3		0	0	0	1	0	0		0	0	1	0	1	1	35	0	4	1	1	2	0	1	0
428	428	Minhang	2020	0	3	2	2		0	0		0	0	1	0	3	4		1	0	0	0	0	0		0	0	0	0	1	0	39	1	4	1	1	2	0	1	0
438	438	Hongkou	2020	0	5	3	1		0	1		1	0	1	0	4	5		0	0	0	0	1	0		1	1	0	1	1	0	69	1	1	0	0	3	0	0	1
439	439	Changning	2020	0	3	3	1		0	0		1	0	0	0	4	4		1	0	0	0	0	0		1	0	0	0	1	0	58	1	5	0	0	2	0	1	0
442	442	Minhang	2020	0	2	1	1		0	0		0	0	1	0	3	5		1	0	0	0	0	0		1	0	0	0	0	0	42	1	5	1	1	2	0	1	0
448	448	Fengxian	2020	0	4	4	4		0	0		1	1	1	0	4	5		0	0	1	0	0	0		1	1	1	1	1	1	42	1	2	0	1	1	0	0	0
449	449	Fengxian	2020	0	5	1	1		0	0		0	0	1	0	5	5		0	0	1	0	0	0		1	1	1	0	0	1	23	0	4	0	1	1	0	0	0
461	461	Fengxian	2020	0	4	2	2		0	0		1	0	0	0	4	4		0	1	0	0	0	0		0	0	0	1	0	1	26	0	2	1	1	2	0	1	0
463	463	Pudong	2020	0	4	5	1		1	0		0	0	1	0	4	4		1	0	0	0	0	0		0	0	0	0	0	1	24	0	4	1	0	1	0	0	0
465	465	Pudong	2020	0	4	1	1		0	0		1	0	1	0	4	3		1	0	0	0	0	0		0	0	0	0	1	0	38	1	3	0	0	2	0	1	0
468	468	Putuo	2020	0	5	2	1		1	0		1	0	1	0	2	5		0	0	1	0	0	0		0	0	0	1	1	0	37	1	3	0	0	2	0	1	0
480	480	Fengxian	2020	0	4	1	1		0	0		0	0	0	1	3	2		0	0	0	0	0	1		0	0	0	0	1	0	24	0	5	0	0	1	0	0	0
484	484	Fengxian	2020	0	3	2	2		1	0		1	1	1	1	4	3		1	0	0	0	0	0		1	0	0	0	0	1	22	0	4	0	0	2	0	1	0
489	489	Baoshan	2020	0	3	1	1		1	0		0	1	0	0	5	2		0	0	1	0	0	0		0	0	0	0	0	1	25	0	4	0	0	2	0	1	0
505	505	Fengxian	2020	0	3	2	2		1	0		0	0	1	0	3	3		0	0	0	1	0	0		1	1	0	0	0	1	25	0	2	0	0	1	0	0	0
511	511	Minhang	2020	0	4	2	1		0	0		1	0	1	0	4	4		1	0	0	0	0	0		1	1	0	0	1	0	35	1	4	1	1	3	0	0	1
550	550	Pudong	2020	0	3	1	3		1	0		1	1	1	1	4	4		0	0	1	0	0	0		0	1	1	1	0	1	30	0	5	0	0	1	0	0	0
570	570	Yangpu	2020	0	5	1	1		0	1		0	0	1	0	4	4		1	0	0	0	0	0		1	0	0	0	1	0	40	1	4	1	0	3	0	0	1
573	573	Minhang	2020	0	4	2	1		0	1		1	1	0	0	4	5		0	0	1	0	0	0		0	0	0	0	1	1	24	1	4	0	0	1	0	0	0
583	583	Songjiang	2020	0	3	2	1		0	0		0	0	1	0	3	3		0	0	0	0	0	1		0	0	1	1	1	0	30	0	5	0	0	2	0	1	0
586	586	Pudong	2020	0	3	3	4		1	0		0	1	0	0	3	3		0	0	1	0	0	0		0	0	1	1	1	1	35	0	5	0	0	2	0	1	0
597	597	Huangpu	2020	0	4	3	1		1	0		0	1	1	0	4	4		0	0	0	0	1	0		0	0	0	0	0	0	30	0	3	1	0	2	0	1	0
604	604	Xuhui	2020	0	3	2	1		1	0		0	0	1	0	3	3		0	0	1	0	0	0		1	0	0	0	0	1	30	0	4	0	0	2	0	1	0
630	630	Xuhui	2020	0	3	2	1		1	0		1	1	1	0	3	3		0	1	0	0	0	0		0	1	1	0	0	1	30	0	4	0	0	3	0	0	1
632	632	Baoshan	2020	0	5	3	1		1	0		1	0	0	0	5	3		1	0	0	0	0	0		0	1	0	0	1	1	19	0	3	0	0	3	0	0	1
667	667	Jing'an	2020	0	4	4	1		0	1		0	0	1	0	5	5		0	0	0	1	0	0		1	0	0	0	0	0	28	0	1	0	0	1	0	0	0
674	674	Pudong	2020	0	2	1	1		1	0		1	0	0	0	3	5		0	0	0	0	1	0		1	0	0	0	0	0	21	1	4	0	0	3	0	0	1
686	686	Xuhui	2020	0	3	1	1		0	0		1	0	0	0	4	1		1	0	0	0	0	0		1	0	0	0	0	1	29	0	5	0	0	1	0	0	0
697	697	Xuhui	2020	0	3	4	5		1	0		0	0	1	0	3	2		0	0	1	0	0	0		0	0	1	0	0	1	25	0	1	0	0	1	0	0	0
702	702	Pudong	2020	0	3	5	1		0	0		0	0	1	0	4	3		1	0	0	0	0	0		0	0	0	0	0	1	24	0	5	0	0	1	0	0	0
704	704	Hongkou	2020	0	5	2	2		0	0		1	1	0	1	4	3		0	1	0	0	0	0		1	1	1	1	1	1	24	1	5	0	1	2	0	1	0
717	717	Pudong	2020	0	4	2	1		0	0		1	0	0	0	4	5		1	0	0	0	0	0		0	0	0	0	0	1	27	0	5	0	0	1	0	0	0
720	720	Pudong	2020	0	3	3	1		0	0		0	1	1	0	4	4		0	1	0	0	0	0		1	0	0	0	0	1	24	0	5	1	0	1	0	0	0
721	721	Songjiang	2020	0	4	2	1		0	0		0	0	0	1	4	4		1	0	0	0	0	0		0	0	0	1	0	0	50	1	3	0	1	2	0	1	0
723	723	Pudong	2020	0	5	2	1		0	0		1	1	0	0	5	5		1	0	0	0	0	0		0	1	1	1	0	1	23	0	5	0	0	1	0	0	0
729	729	Yangpu	2020	0	3	1	1		1	0		0	0	1	0	3	1		0	0	0	0	0	1		0	1	0	0	0	0	22	0	5	0	0	2	0	1	0
732	732	Pudong	2020	0	4	1	1		1	0		1	0	1	0	3	4		1	0	0	0	0	0		0	0	1	0	1	0	25	0	5	0	0	1	0	0	0
733	733	Pudong	2020	0	3	2	1		0	0		0	1	0	1	3	3		0	0	1	0	0	0		0	0	0	0	0	1	25	0	4	0	0	3	0	0	1
737	737	Qingpu	2020	0	4	2	2		0	0		1	1	0	0	5	5		0	1	0	0	0	0		1	1	0	0	0	1	25	1	4	0	0	2	0	1	0
744	744	Songjiang	2020	0	3	3	2		1	0		1	0	1	0	4	3		0	0	1	0	0	0		0	1	0	1	1	1	18	0	2	0	0	1	0	0	0
748	748	Pudong	2020	0	4	3	2		0	0		0	1	1	0	4	4		0	0	0	1	0	0		0	0	0	0	1	1	24	0	4	0	0	2	0	1	0
766	766	Songjiang	2020	0	5	2	1		1	0		1	1	1	0	4	4		0	1	0	0	0	0		1	0	0	0	0	0	24	0	3	0	0	3	0	0	1
771	771	Hongkou	2020	0	2	3	4		1	0		1	0	0	0	5	5		0	0	1	0	0	0		0	0	1	0	0	1	21	0	3	0	0	1	0	0	0
775	775	Songjiang	2020	0	4	2	2		0	0		0	0	1	0	4	3		1	0	0	0	0	0		1	0	0	0	1	1	29	0	4	0	0	2	0	1	0
802	802	Songjiang	2020	0	4	2	1		1	0		1	0	0	0	4	3		1	0	0	0	0	0		0	0	0	0	0	1	26	1	5	0	0	1	0	0	0
806	806	Songjiang	2020	0	4	3	3		0	0		0	1	0	0	3	2		0	0	0	0	1	0		0	0	0	0	1	1	18	0	2	0	0	3	0	0	1
812	812	Pudong	2020	0	5	3	4		0	0		1	0	0	0	4	4		0	0	0	1	0	0		0	1	0	0	1	1	23	0	4	0	0	2	0	1	0
815	815	Songjiang	2020	0	2	1	3		0	0		0	1	1	0	2	2		0	0	0	1	0	0		0	0	1	1	1	1	35	0	4	1	0	2	0	1	0
820	820	Songjiang	2020	0	5	2	1		1	1		1	1	1	1	5	3		0	0	0	1	0	0		0	0	0	0	0	0	17	0	2	0	0	1	0	0	0
829	829	Pudong	2020	0	5	1	1		1	0		1	0	1	0	5	5		1	0	0	0	0	0		1	1	0	0	0	1	23	0	2	0	0	1	0	0	0
832	832	Songjiang	2020	0	3	4	1		1	0		1	0	0	0	3	3		1	0	0	0	0	0		0	0	0	0	1	0	20	0	4	0	0	2	0	1	0
851	851	Songjiang	2020	0	4	1	1		1	0		1	1	1	0	3	4		0	0	0	1	0	0		0	1	0	0	1	0	23	0	4	1	1	1	0	0	0
869	869	Fengxian	2020	0	5	2	2		1	0		1	0	1	0	4	4		0	0	1	0	0	0		1	0	1	1	0	1	19	0	4	0	0	2	0	1	0
898	898	Huangpu	2020	0	5	1	1		1	0		1	0	0	0	3	5		0	0	0	1	0	0		0	0	0	0	0	0	25	0	4	0	0	1	0	0	0
900	900	Jiading	2020	0	4	3	1		0	0		1	1	0	0	4	2		0	1	0	0	0	0		0	0	0	0	0	1	25	0	5	0	0	1	0	0	0
905	905	Jiading	2020	0	3	2	1		0	0		0	0	1	0	5	5		1	0	0	0	0	0		0	0	0	1	0	1	23	0	4	0	0	3	0	0	1
908	908	Pudong	2020	0	5	2	1		0	0		1	1	0	0	5	5		0	0	0	1	0	0		0	0	1	1	1	1	26	0	5	0	0	2	0	1	0
924	924	Jiading	2020	0	4	3	1		0	0		1	0	1	0	4	5		0	0	0	1	0	0		0	1	0	0	1	0	36	1	3	1	1	2	0	1	0
949	949	Jing'an	2020	0	2	1	2		0	1		1	0	0	0	4	4		0	0	0	0	0	1		1	0	0	0	0	1	35	1	3	1	1	3	0	0	1
955	955	Jing'an	2020	0	5	3	1		1	1		0	0	1	0	4	4		0	0	0	1	0	0		0	1	0	0	1	0	23	0	5	0	0	1	0	0	0
966	966	Jing'an	2020	0	4	2	2		1	0		1	0	1	0	4	4		1	0	0	0	0	0		0	0	1	1	1	1	26	0	4	0	0	1	0	0	0
970	970	Pudong	2020	0	3	3	3		0	1		0	0	1	0	4	5		0	0	0	0	0	1		0	0	0	0	1	1	22	0	5	0	0	1	0	0	0
979	979	Pudong	2020	0	5	3	1		0	0		1	0	1	0	4	5		0	0	0	0	0	1		0	1	0	1	1	1	24	0	5	0	0	3	0	0	1
982	982	Pudong	2020	0	4	4	2		0	1		0	1	0	0	5	5		1	0	0	0	0	0		1	0	0	0	1	1	23	1	3	0	0	2	0	1	0
984	984	Jing'an	2020	0	5	2	2		0	1		0	0	1	0	5	2		0	0	0	1	0	0		1	0	0	0	0	0	31	1	4	1	0	3	0	0	1
989	989	Hongkou	2020	0	1	1	1		1	0		1	1	0	0	4	5		0	0	0	1	0	0		1	1	0	0	1	0	24	0	5	0	0	2	0	1	0
1017	1017	Huangpu	2020	0	4	2	4		0	1		1	0	0	0	4	4		0	1	0	0	0	0		1	1	1	1	0	0	18	0	3	1	0	3	0	0	1
1028	1028	Jiading	2020	0	3	2	2		0	0		1	1	0	0	4	5		0	0	0	1	0	0		0	0	0	0	1	0	30	1	3	1	0	1	0	0	0
1033	1033	Pudong	2020	0	4	4	1		0	0		1	0	0	0	4	4		1	0	0	0	0	0		0	1	0	1	0	0	22	0	4	0	0	3	0	0	1
1039	1039	Jiading	2020	0	4	1	1		1	0		0	0	1	0	4	2		1	0	0	0	0	0		0	0	0	1	1	1	24	0	4	0	0	3	0	0	1
1042	1042	Putuo	2020	0	3	1	1		0	0		0	0	1	0	4	4		0	0	1	0	0	0		0	0	0	1	1	1	31	1	3	0	0	1	0	0	0
1044	1044	Pudong	2020	0	5	3	2		1	0		1	1	0	0	4	3		0	0	0	1	0	0		0	0	0	0	0	0	24	0	5	0	0	2	0	1	0
1045	1045	Putuo	2020	0	2	3	2		0	0		0	1	0	0	3	3		0	0	1	0	0	0		0	1	0	0	0	1	25	0	3	0	0	2	0	1	0
1051	1051	Pudong	2020	0	4	3	3		1	0		1	0	0	0	4	3		0	1	0	0	0	0		0	0	1	0	0	0	35	0	3	0	0	2	0	1	0
1060	1060	Baoshan	2020	0	5	5	2		0	0		1	0	0	0	5	3		1	0	0	0	0	0		0	1	0	1	0	1	18	1	3	1	0	1	0	0	0
1072	1072	Baoshan	2020	0	3	1	1		0	0		0	0	0	1	4	4		0	1	0	0	0	0		0	1	1	1	0	0	36	1	3	1	0	1	0	0	0
1073	1073	Jiading	2020	0	5	2	1		0	1		0	0	0	1	4	4		1	0	0	0	0	0		1	1	0	0	0	0	35	0	3	0	0	1	0	0	0
1078	1078	Songjiang	2020	0	4	3	5		0	0		1	0	0	0	4	4		0	0	0	1	0	0		0	0	0	0	1	1	28	0	5	0	0	3	0	0	1
1099	1099	Jiading	2020	0	4	2	1		0	1		0	0	1	0	4	4		0	0	0	1	0	0		0	0	0	0	0	0	52	1	2	0	0	2	0	1	0
1101	1101	Jiading	2020	0	2	1	1		1	0		0	0	1	0	4	2		0	0	1	0	0	0		0	0	0	0	0	1	26	0	1	1	1	3	0	0	1
1108	1108	Jiading	2020	0	3	5	4		0	1		0	1	0	0	3	3		0	0	1	0	0	0		0	0	1	1	0	1	31	1	3	0	0	2	0	1	0
1117	1117	Baoshan	2020	0	4	5	5		0	1		0	0	0	1	2	2		0	0	0	1	0	0		1	0	0	0	0	0	26	0	4	0	0	3	0	0	1
1120	1120	Baoshan	2020	0	4	1	1		0	0		1	1	1	0	4	3		0	0	0	0	0	1		0	0	1	0	1	0	30	0	4	0	0	2	0	1	0
1129	1129	Baoshan	2020	0	3	4	1		0	1		0	0	0	1	3	3		1	0	0	0	0	0		0	0	0	0	0	1	27	0	3	0	1	2	0	1	0
